# Supplementary material for: Supporting data for analysis of the Helicobacter pylori exoproteome
Source: Data Brief. 2015 Oct 17;5:560–3. doi: 10.1016/j.dib.2015.10.008 (PMC4773364; doi:10.1016/j.dib.2015.10.008)
Supplement: Supplementary file 1 — Supplementary material [file mmc1.xlsx]

## Sheet: Contents
Table	Description
S1	All assigned spectra detected by single dimensional LC-MS/MS analysis of supernatant and cellular fractions (three experiments)
S2	Enrichment of individual proteins in the supernatant compared to the soluble cellular fraction (based on merged data from Table S1)
S3	Enrichment of individual proteins in the supernatant compared to the soluble cellular fraction and membrane localization data (data for 74 putative secretion proteins, derived from Table S1 merged data)
S4	All assigned spectra detected by MudPIT analysis of supernatant and cellular fractions, and enrichment of proteins in the supernatant compared to the soluble cellular fraction (two time points)
S5	Enrichment of individual proteins in the supernatant compared to the soluble cellular fraction and membrane localization data (data for 33 putative secreted proteins, derived from Table S4)

## Sheet: S1
Table S1: All assigned spectra detected by single dimensional LC-MS/MS analysis of supernatant and cellular fractions (three experiments)
"TP"=Time point
TP1=12h; TP2=24h; TP3=30h; TP4=36h; TP5=48h
		Supernatant Spectral Counts																				CP/PP Spectral Counts																				Membrane Spectral Counts
		Experiment A					Experiment B					Experiment C					Merged					Experiment A					Experiment B					Experiment C					Merged					Experiment A					Experiment B
Identified Proteins	Accession Number	TP 1	TP 2	TP 3	TP 4	TP5	TP 1	TP 2	TP 3	TP 4	TP 5	TP 1	TP 2	TP 3	TP 4	TP 5	TP 1	TP 2	TP 3	TP 4	TP 5	TP 1	TP 2	TP 3	TP 4	TP5	TP 1	TP 2	TP 3	TP 4	TP 5	TP 1	TP 2	TP 3	TP 4	TP 5	TP 1	TP 2	TP 3	TP 4	TP 5	TP 1	TP 2	TP 3	TP 4	TP5	TP 1	TP 2	TP 3
hypothetical protein	HP0001	1	0	0	1	0	0	2	1	2	0	2	0	2	0	0	3	2	3	3	0	3	2	1	0	0	0	1	1	1	0	0	0	0	1	0	3	3	2	2	0	0	0	0	0	0	0	0	0
6,7-dimethyl-8-ribityllumazine synthase (ribE) [6.3.3.-]	HP0002	5	1	1	0	0	2	0	1	0	0	1	3	3	0	0	8	4	5	0	0	5	2	2	1	0	6	5	5	1	0	8	8	8	7	7	19	15	15	9	7	2	2	2	7	9	4	2	3
3-deoxy-d-manno-octulosonic acid 8-phosphate synthetase (kdsA)	HP0003	13	9	11	13	17	6	17	20	17	12	20	16	20	14	12	39	42	51	44	41	13	12	12	14	11	11	11	10	9	10	10	11	10	10	10	34	34	32	33	31	3	2	2	1	2	0	1	1
orotidine 5'-phosphate decarboxylase (pyrF)	HP0005	0	3	0	2	3	0	1	1	1	1	1	0	3	1	0	1	4	4	4	4	3	6	5	4	6	1	3	1	5	7	1	4	3	5	4	5	13	9	14	17	0	0	0	0	0	0	0	0
pantoate-beta-alanine ligase (panC) [6.3.2.1]	HP0006	9	6	8	4	5	5	8	8	10	3	7	10	6	9	4	21	24	22	23	12	5	2	1	4	2	0	3	2	2	3	2	3	5	6	6	7	8	8	12	11	0	0	0	0	0	0	0	0
chaperone and heat shock protein (groEL)	HP0010	34	32	47	9	45	11	45	58	72	29	24	11	62	118	203	69	88	167	199	277	126	120	139	141	217	257	288	256	184	229	298	281	330	188	291	681	689	725	513	737	151	186	159	214	290	199	191	195
co-chaperone (groES)	HP0011	5	7	3	6	10	3	4	6	8	9	5	2	3	3	6	13	13	12	17	25	7	4	5	6	8	6	4	8	4	4	8	6	8	5	9	21	14	21	15	21	9	9	7	8	11	6	5	8
hypothetical protein	HP0013	0	0	0	2	1	0	0	0	0	0	0	1	1	0	0	0	1	1	2	1	0	0	1	0	1	0	1	0	0	0	0	1	0	0	0	0	2	1	0	1	3	3	0	0	0	1	4	2
hypothetical protein	HP0014	0	0	0	0	0	0	1	1	0	0	1	2	1	0	0	1	3	2	0	0	4	2	6	4	1	4	4	1	5	0	2	3	4	6	1	10	9	11	15	2	0	1	0	2	0	0	0	0
chemotaxis protein (cheV)	HP0019	0	0	1	0	0	0	2	0	0	0	0	0	1	0	0	0	2	2	0	0	4	1	2	2	1	1	0	0	1	3	3	2	0	2	2	8	3	2	5	6	0	2	0	1	2	0	0	2
carboxynorspermidine decarboxylase (nspC)	HP0020	1	1	5	3	2	4	3	2	4	0	4	4	5	5	4	9	8	12	12	6	1	1	4	3	5	0	1	0	2	4	2	2	5	0	6	3	4	9	5	15	0	0	0	0	0	0	0	0
outer membrane protein (omp2)	HP0025	12	11	3	15	3	8	30	23	43	12	14	23	33	52	12	34	64	59	110	27	10	7	5	7	13	6	16	13	10	12	11	10	3	16	9	27	33	21	33	34	34	39	50	56	61	34	42	75
citrate synthase (gltA)	HP0026	35	30	31	26	44	27	68	54	50	27	76	55	61	51	47	138	153	146	127	118	37	27	41	45	67	35	42	47	40	54	45	42	46	44	53	117	111	134	129	174	8	10	12	25	24	7	6	10
isocitrate dehydrogenase (icd) [1.1.1.42]	HP0027	38	36	34	51	60	33	55	58	60	51	50	71	63	69	66	121	162	155	180	177	51	39	42	55	54	42	44	57	48	48	44	45	45	64	52	137	128	144	167	154	6	4	4	10	10	6	9	7
conserved hypothetical secreted protein	HP0028	0	0	0	1	0	0	0	0	0	0	0	0	0	0	1	0	0	0	1	1	0	0	0	0	0	0	0	0	0	0	0	0	0	0	0	0	0	0	0	0	0	1	1	2	0	3	2	3
hypothetical protein	HP0030	0	0	0	0	0	0	0	0	0	1	0	1	0	1	2	0	1	0	1	3	0	1	0	0	1	0	1	0	0	0	3	1	0	1	3	3	3	0	1	4	0	0	1	0	0	0	0	0
hypothetical protein	HP0031	0	0	0	6	3	0	0	2	1	3	0	0	0	0	6	0	0	2	7	12	0	2	1	2	2	0	1	3	1	2	2	1	0	6	3	2	4	4	9	7	1	0	0	2	0	0	0	1
ATP-dependent C1p protease (clpA)	HP0033	0	0	0	0	0	0	0	1	0	1	0	0	0	0	0	0	0	1	0	1	0	0	0	0	0	0	0	1	0	0	0	0	0	1	0	0	0	1	1	0	8	11	2	1	0	5	4	4
mannose-6-phosphate isomerase (pmi)	HP0043	0	0	0	3	4	0	0	0	0	1	0	0	0	0	1	0	0	0	3	6	3	2	5	5	5	0	0	1	2	9	1	4	0	3	4	4	6	6	10	18	0	0	0	1	1	1	1	1
GDP-D-mannose dehydratase (rfbD)	HP0044	1	3	1	0	0	2	1	3	4	0	2	1	5	2	0	5	5	9	6	0	3	7	6	1	0	3	3	3	5	4	7	5	7	5	3	13	15	16	11	7	8	4	1	2	0	2	3	4
nodulation protein (nolK)	HP0045	1	6	0	3	1	1	0	2	1	0	0	0	2	3	0	2	6	4	7	1	6	5	3	5	3	4	3	5	7	5	5	4	1	5	4	15	12	9	17	12	2	1	1	1	1	1	1	1
hypothetical protein	HP0049	2	0	0	1	1	4	2	1	3	1	1	2	6	3	2	7	4	7	7	4	2	1	4	3	1	2	4	0	0	1	1	2	1	2	3	5	7	5	5	5	0	1	0	0	0	0	0	0
delta-1-pyrroline-5-carboxylate dehydrogenase	HP0056	0	1	0	16	47	0	1	1	4	19	0	1	1	2	52	0	3	2	22	118	25	25	39	56	36	11	20	27	39	34	23	26	17	41	41	59	71	83	136	111	12	13	27	29	26	18	28	23
hypothetical protein	HP0060	1	0	0	0	1	0	0	0	1	0	0	0	0	1	0	1	0	0	2	1	0	0	0	0	0	0	0	1	1	0	2	1	1	0	0	2	1	2	1	0	1	1	0	0	0	1	1	0
conserved hypothetical ATP-binding protein	HP0066	0	3	1	0	0	0	0	0	0	0	1	1	0	0	0	1	4	1	0	0	1	0	0	2	1	1	1	2	0	0	1	2	0	3	2	3	3	2	5	3	2	2	0	0	2	2	1	1
urease accessory protein (ureH)	HP0067	0	0	0	1	0	1	2	0	0	1	0	2	1	0	0	1	4	1	1	1	6	3	6	2	8	7	4	6	4	9	9	12	10	4	10	22	19	22	10	27	3	0	2	4	3	2	4	4
urease accessory protein (ureG)	HP0068	1	5	1	3	2	0	0	1	4	3	3	1	5	5	3	4	6	7	12	8	12	7	12	6	3	6	11	12	4	1	4	7	2	11	2	22	25	26	21	6	3	3	3	5	1	3	4	2
urease accessory protein (ureF)	HP0069	0	0	0	0	0	0	0	0	0	0	1	1	1	0	2	1	1	1	0	2	2	3	1	0	2	3	3	3	2	1	6	5	5	5	10	11	11	9	7	13	2	0	1	5	3	1	1	0
urease accessory protein (ureE)	HP0070	0	0	0	2	3	0	0	0	1	3	1	0	1	3	2	1	0	1	6	8	1	2	1	5	1	0	1	3	2	0	1	0	1	3	2	2	3	5	10	3	1	1	3	5	2	0	2	4
urease accessory protein (ureI)	HP0071	0	0	0	0	0	1	0	0	0	0	0	0	0	0	0	1	0	0	0	0	0	0	0	0	0	0	0	0	0	0	1	1	0	0	0	1	1	0	0	0	0	0	0	0	1	0	1	1
urease beta subunit (urea amidohydrolase) (ureB)	HP0072	69	36	68	11	9	45	62	90	111	8	52	85	83	86	131	166	183	241	208	148	32	24	54	41	80	48	43	50	72	58	109	109	131	133	183	189	176	235	246	321	92	95	55	111	99	116	101	103
urease, alpha subunit (ureA) [3.5.1.5]	HP0073	39	22	28	3	4	21	28	57	61	3	16	31	35	44	43	76	81	120	108	50	21	14	35	24	37	30	31	35	27	24	42	54	55	57	61	93	99	125	108	122	30	30	41	56	48	47	47	42
urease protein (ureC)	HP0075	0	0	0	0	1	1	0	0	0	0	0	0	0	0	1	1	0	0	0	2	1	0	3	0	1	0	2	1	2	3	2	2	1	2	2	3	4	5	4	6	0	0	1	0	0	2	1	0
ribosomal protein S20 (rpsT)	HP0076	0	0	0	0	0	0	0	0	0	0	0	0	0	0	1	0	0	0	0	1	3	1	2	2	1	2	2	1	2	1	2	3	3	0	2	7	6	6	4	4	2	1	0	3	1	0	0	0
peptide chain release factor RF-1 (prfA)	HP0077	0	1	1	0	0	0	0	2	0	0	3	2	2	0	0	3	3	5	0	0	3	1	3	0	0	0	1	0	1	0	1	2	0	1	1	4	4	3	2	1	1	0	0	0	0	0	0	0
hypothetical protein	HP0080	1	2	3	1	0	2	3	4	3	0	1	3	3	5	0	4	8	10	9	0	2	2	1	0	0	0	1	1	1	0	2	2	1	0	0	4	5	3	1	0	1	3	1	0	0	1	1	0
methyl-accepting chemotaxis transducer (tlpC)	HP0082	0	0	0	0	0	1	0	0	0	0	0	0	0	0	1	1	0	0	0	1	2	0	0	0	4	0	2	0	0	0	2	2	0	4	5	4	4	0	4	9	11	17	11	18	23	13	16	17
ribosomal protein S9 (rpsI)	HP0083	1	0	0	0	0	0	0	0	0	0	0	0	0	0	0	1	0	0	0	0	5	6	5	6	5	3	5	7	4	3	9	8	11	8	10	17	19	23	18	18	10	12	11	12	8	12	9	11
ribosomal protein L13 (rplM)	HP0084	0	0	0	0	3	0	0	0	0	0	0	0	0	0	0	0	0	0	0	3	8	3	5	2	4	11	5	3	7	7	14	5	11	2	5	33	13	19	11	16	9	13	15	11	11	19	17	11
conserved hypothetical protein	HP0086	0	0	0	0	0	1	0	0	0	1	0	0	2	1	2	1	0	2	1	3	10	8	10	6	1	5	8	5	8	2	15	10	6	8	4	30	26	21	22	7	19	25	13	13	14	18	21	17
lipoprotein, putative	HP0087	0	0	0	0	0	0	1	0	0	0	0	0	1	0	0	0	1	1	0	0	0	0	0	0	0	0	0	0	0	0	0	0	1	0	0	0	0	1	0	0	0	2	1	3	1	1	2	1
RNA polymerase sigma-70 factor (rpoD)	HP0088	0	1	0	0	2	2	2	0	0	0	1	0	0	1	0	3	3	0	1	2	2	0	3	5	8	1	1	0	9	4	4	0	1	8	2	7	1	4	22	14	12	12	5	8	8	6	11	13
pfs protein (pfs)	HP0089	5	3	6	11	5	5	4	9	9	5	13	11	9	3	4	23	18	24	23	14	3	2	4	3	2	3	2	3	4	4	4	4	4	2	5	10	8	11	9	11	0	0	0	0	0	0	0	0
malonyl coenzyme A-acyl carrier protein transacylase (fabD) [2.3.1.39]	HP0090	4	1	1	5	3	3	7	8	11	4	1	1	7	3	1	8	9	16	19	8	3	6	5	13	8	3	5	7	7	3	8	8	8	10	6	14	19	20	30	17	0	0	1	2	1	1	5	0
type II restriction enzyme R protein (hsdR)	HP0091	1	0	3	1	3	0	1	1	2	1	2	1	3	5	1	3	2	7	8	5	1	1	4	3	1	0	1	0	1	1	0	1	2	4	0	1	3	6	8	2	4	3	2	1	3	2	3	3
phosphoglycerate dehydrogenase	HP0096	5	8	2	14	19	0	10	18	15	17	11	14	16	23	14	16	32	36	52	50	13	8	9	21	21	9	5	10	9	15	8	12	7	15	14	30	25	26	45	50	1	2	1	1	0	1	3	3
hypothetical protein	HP0097	0	0	0	2	2	0	3	1	1	1	0	1	2	3	1	0	4	3	6	4	0	0	1	1	0	0	0	0	0	0	0	0	0	0	0	0	0	1	1	0	3	7	14	12	14	8	12	11
threonine synthase (thrC) [4.2.99.2]	HP0098	13	4	9	7	10	8	14	8	7	4	16	12	15	5	7	37	30	32	19	21	16	15	15	9	14	11	13	10	14	12	10	18	16	8	13	37	46	41	31	39	2	3	2	2	8	2	2	2
methyl-accepting chemotaxis protein (tlpA)	HP0099	2	0	0	1	2	0	2	2	2	2	1	3	2	0	2	3	5	4	3	6	2	3	3	4	3	3	2	3	1	3	4	4	0	3	7	9	9	6	8	13	15	23	29	16	37	41	29	33
methyl-accepting chemotaxis protein (tlpB)	HP0103	2	0	0	0	0	1	0	2	0	0	0	1	0	0	3	3	1	2	0	3	0	2	0	0	0	2	0	0	0	1	0	0	0	0	0	2	2	0	0	1	5	6	5	7	11	11	11	17
2',3'-cyclic-nucleotide 2'-phosphodiesterase (cpdB)	HP0104	17	4	19	17	24	14	22	17	19	26	23	26	21	44	31	54	52	57	80	81	1	2	3	1	3	3	0	0	0	0	4	4	1	6	1	8	6	4	7	4	4	9	11	10	7	5	2	5
conserved hypothetical protein	HP0105	4	3	6	4	2	4	5	12	11	7	6	8	5	5	6	14	16	23	20	15	0	5	3	4	6	3	6	4	4	3	4	3	4	1	3	7	14	11	9	12	0	0	0	0	0	0	0	0
cystathionine gamma-synthase (metB)	HP0106	4	3	7	3	5	2	6	4	7	6	6	4	5	8	12	12	13	16	18	23	1	1	1	1	3	2	0	3	2	1	3	4	6	8	6	6	5	10	11	10	4	4	0	1	1	2	3	2
cysteine synthetase (cysK)	HP0107	4	2	6	3	5	6	7	6	10	5	6	6	6	5	5	16	15	18	18	15	6	3	4	3	2	3	4	5	3	3	2	2	3	4	3	11	9	12	10	8	0	0	0	0	0	0	0	0
chaperone and heat shock protein 70 (dnaK)	HP0109	6	27	11	37	71	3	8	12	26	19	13	10	30	26	48	22	45	53	89	138	43	38	34	58	61	40	56	56	37	40	38	61	58	49	52	121	155	148	144	153	27	36	19	24	39	32	30	24
co-chaperone and heat shock protein (grpE)	HP0110	3	2	1	6	5	0	2	8	13	14	3	4	8	10	8	6	8	17	29	27	10	6	6	13	3	12	13	14	3	3	11	11	10	6	10	33	30	30	22	16	3	2	0	3	2	3	2	1
DNA topoisomerase I (topA)	HP0116	0	0	1	1	0	1	2	2	1	1	0	2	0	1	0	1	4	3	3	1	4	2	4	0	0	1	2	0	3	0	2	3	4	4	1	7	7	8	7	1	2	2	2	1	0	3	2	0
hypothetical protein	HP0120	0	0	0	0	0	0	0	0	0	0	1	0	0	0	0	1	0	0	0	0	1	0	1	0	1	0	0	0	1	0	1	0	0	0	0	2	0	1	1	1	0	1	4	3	5	1	1	1
phosphoenolpyruvate synthase (ppsA)	HP0121	0	6	1	4	7	1	0	1	0	3	2	1	0	0	10	3	7	2	4	20	8	4	9	9	11	0	3	1	2	10	2	5	1	20	19	10	12	11	31	40	23	21	3	21	8	16	17	20
threonyl-tRNA synthetase (thrS) [6.1.1.3]	HP0123	0	1	1	6	9	0	2	0	4	5	0	3	3	11	10	0	6	4	21	24	12	12	15	10	11	7	9	10	13	10	8	9	11	10	9	27	30	36	33	30	3	2	0	0	1	1	0	1
translation initiation factor IF-3 (infC)	HP0124	0	0	2	0	0	0	1	0	0	2	0	0	1	1	0	0	1	3	1	2	2	1	0	0	0	0	0	1	0	0	3	1	1	1	0	5	2	2	1	0	3	3	1	3	1	4	3	2
ribosomal protein L35 (rpmI)	HP0125	0	0	1	0	0	0	0	0	0	0	1	0	0	0	0	1	0	1	0	0	2	1	0	2	1	1	1	1	0	0	4	2	3	2	5	7	4	4	4	6	1	2	1	1	1	0	0	1
ribosomal protein L20 (rplT)	HP0126	0	0	0	0	0	0	0	0	0	0	0	0	0	0	1	0	0	0	0	1	5	3	1	1	1	7	3	10	5	5	5	4	9	6	2	17	10	20	12	8	14	10	9	7	7	14	9	9
outer membrane protein (omp4)	HP0127	0	0	0	0	0	1	6	3	0	0	0	3	4	1	0	1	9	7	1	0	0	0	0	0	1	0	0	1	1	1	1	1	0	0	0	1	1	1	1	2	9	7	12	13	11	10	10	11
hypothetical protein	HP0129	2	1	1	11	9	1	3	3	7	10	2	3	5	7	15	5	7	9	25	34	4	2	1	4	1	5	3	3	0	1	0	2	1	3	2	9	7	5	7	4	4	4	3	0	0	0	0	0
hypothetical protein	HP0130	0	0	1	0	2	0	7	6	1	1	9	4	5	5	0	9	11	12	6	3	2	2	0	1	0	2	0	0	1	0	9	7	1	0	0	13	9	1	2	0	19	16	9	6	7	12	13	18
L-serine deaminase (sdaA)	HP0132	0	1	0	0	0	0	0	0	0	0	0	0	1	0	0	0	1	1	0	0	1	2	0	1	2	0	3	0	1	1	0	0	0	0	1	1	5	0	2	4	0	0	0	2	0	0	2	0
3-deoxy-D-arabino-heptulosonate 7-phosphate synthase (dhs1)	HP0134	0	0	1	4	6	0	4	0	3	2	1	1	1	6	4	1	5	2	13	12	4	2	1	5	6	0	2	3	4	2	0	0	0	7	6	4	4	4	16	14	2	3	1	3	3	1	0	0
lipoprotein, putative	HP0135	0	0	0	0	0	0	0	0	0	0	0	1	0	0	0	0	1	0	0	0	0	0	0	0	0	0	0	0	0	0	0	0	0	0	0	0	0	0	0	0	0	0	1	1	1	2	1	4
bacterioferritin comigratory protein (bcp)	HP0136	5	4	6	4	3	8	8	5	4	4	10	8	4	3	1	23	20	15	11	8	6	5	1	4	1	2	5	2	3	1	3	4	5	7	3	11	14	8	14	5	0	2	2	2	2	2	3	2
hypothetical protein	HP0137	0	0	0	0	0	0	0	1	0	0	0	0	0	0	0	0	0	1	0	0	0	0	0	1	0	0	0	1	1	0	0	1	0	0	0	0	1	1	2	0	0	3	6	2	1	1	2	3
conserved hypothetical iron-sulfur protein	HP0138	0	0	0	0	0	0	0	0	0	0	0	0	0	1	0	0	0	0	1	0	1	3	4	1	0	0	0	0	1	0	1	4	1	2	1	2	7	5	4	1	5	4	7	4	2	4	3	4
conserved hypothetical secreted protein	HP0139	0	0	0	0	2	0	0	1	0	1	4	1	0	0	0	4	1	1	0	3	5	4	1	0	3	1	1	1	1	1	2	4	2	1	0	8	9	4	2	4	3	4	4	3	3	0	5	3
L-lactate permease (lctP)	HP0140	0	0	0	0	0	0	0	0	0	0	0	0	0	0	0	0	0	0	0	0	0	0	0	0	0	0	0	0	0	1	0	0	0	0	1	0	0	0	0	2	1	1	0	3	3	3	2	0
cytochrome c oxidase, heme b and copper-binding subunit, membrane-bound (fixN)	HP0144	0	0	0	0	0	0	0	0	0	0	0	0	0	0	0	0	0	0	0	0	0	0	0	0	0	0	0	0	0	0	0	0	0	0	0	0	0	0	0	0	2	3	2	3	3	8	3	1
cytochrome c oxidase, monoheme subunit, membrane-bound (fixO)	HP0145	0	0	0	0	0	0	0	0	0	0	0	0	0	0	0	0	0	0	0	0	0	0	0	0	0	0	0	0	0	0	0	0	0	0	0	0	0	0	0	0	3	6	8	5	11	10	8	7
cytochrome c oxidase, diheme subunit, membrane-bound (fixP)	HP0147	0	0	0	0	0	0	0	0	0	0	0	0	0	0	0	0	0	0	0	0	0	0	0	0	0	0	0	0	0	0	0	0	1	0	0	0	0	1	0	0	1	1	3	3	10	6	4	4
hypothetical protein	HP0148	0	0	0	0	0	0	0	0	0	0	0	0	0	0	0	0	0	0	0	0	0	0	0	0	1	0	0	0	0	0	0	0	0	0	0	0	0	0	0	1	1	3	1	4	4	2	1	3
hypothetical protein	HP0150	0	0	0	0	0	0	0	0	1	0	0	0	0	0	0	0	0	0	1	0	0	0	0	0	0	0	0	0	0	0	0	0	0	0	0	0	0	0	0	0	0	0	1	2	2	1	1	2
recombinase (recA)	HP0153	0	0	0	0	7	0	0	0	0	0	0	0	0	0	0	0	0	0	0	7	27	10	15	17	19	11	22	23	14	18	13	13	8	15	20	51	45	46	46	57	8	8	14	12	21	5	8	3
enolase (eno)	HP0154	0	2	1	3	5	0	4	4	5	13	1	6	7	10	6	1	12	12	18	24	15	14	16	12	19	7	20	24	11	16	22	23	32	12	26	44	57	72	35	61	4	4	2	4	1	1	4	5
lipopolysaccharide 1,2-glucosyltransferase (rfaJ)	HP0159	1	1	0	0	0	0	0	0	0	0	0	0	0	0	0	1	1	0	0	0	0	0	0	0	0	0	1	0	0	0	0	0	1	0	0	0	1	1	0	0	4	2	1	0	1	0	0	3
penicillin-binding protein 4	HP0160	1	1	0	0	0	1	1	0	0	0	0	1	0	1	0	2	3	0	1	0	2	0	0	1	1	3	1	0	2	5	4	6	7	4	1	9	7	7	7	7	6	4	8	12	3	8	9	11
conserved hypothetical protein	HP0162	6	4	6	5	0	3	8	12	9	2	12	9	9	5	1	21	21	27	19	3	5	6	6	3	2	2	4	6	3	2	3	3	4	2	3	10	13	16	8	7	0	0	0	0	0	0	0	0
delta-aminolevulinic acid dehydratase (hemB)	HP0163	1	0	0	0	2	0	0	3	1	1	1	0	0	0	4	2	0	3	1	7	2	1	4	2	3	2	2	0	0	4	4	3	4	5	7	8	6	8	7	14	2	1	0	4	3	1	4	2
response regulator (ompR)	HP0166	7	7	14	9	2	5	10	12	12	7	14	7	14	9	5	26	24	40	30	14	8	9	8	5	0	4	5	13	6	6	4	3	5	8	0	16	17	26	19	6	2	0	2	2	0	4	4	1
hypothetical protein	HP0170	0	2	1	4	4	0	1	0	1	4	0	0	0	0	3	0	3	1	5	11	3	3	1	7	2	7	6	5	2	4	7	3	2	3	2	17	12	8	12	8	1	0	2	3	2	2	1	0
cell binding factor 2	HP0175	24	22	26	52	68	12	52	67	62	67	56	50	57	66	37	92	124	150	180	172	36	20	27	25	17	42	30	30	14	11	37	35	26	28	13	115	85	83	67	41	12	19	22	12	15	20	17	18
fructose-bisphosphate aldolase (tsr)	HP0176	38	31	33	35	19	28	54	68	52	30	70	71	63	45	24	136	156	164	132	73	25	25	32	23	15	25	24	29	14	18	21	26	29	25	11	71	75	90	62	44	8	7	3	1	1	3	2	3
translation elongation factor EF-P (efp)	HP0177	7	6	10	14	11	6	14	21	20	18	13	11	17	13	16	26	31	48	47	45	15	12	12	12	6	14	12	12	6	6	12	11	9	7	8	41	35	33	25	20	1	1	1	1	1	0	0	0
spore coat polysaccharide biosynthesis protein E	HP0178	0	0	0	0	1	0	0	0	0	0	0	0	0	0	0	0	0	0	0	1	2	0	1	0	1	0	0	0	3	0	1	0	0	0	1	3	0	1	3	2	0	0	0	0	0	0	0	0
hypothetical protein	HP0181	0	0	0	0	0	0	0	0	0	0	0	0	0	0	0	0	0	0	0	0	0	0	0	0	1	0	0	0	1	0	0	0	0	1	0	0	0	0	2	1	2	2	3	5	5	2	3	3
lysyl-tRNA synthetase (lysS) [6.1.1.6]	HP0182	1	3	1	5	3	0	1	0	3	0	0	2	6	8	2	1	6	7	16	5	12	10	12	13	6	4	4	2	5	7	4	6	6	7	4	20	20	20	25	17	3	1	2	5	0	3	5	3
serine hydroxymethyltransferase (glyA)	HP0183	11	5	18	11	10	8	14	15	16	8	16	12	14	18	14	35	31	47	45	32	9	4	2	5	7	5	3	6	3	4	7	2	9	13	7	21	9	17	21	18	1	6	2	2	1	3	4	4
hypothetical protein	HP0184	0	0	2	0	0	0	0	0	0	0	0	1	2	2	1	0	1	4	2	1	1	0	2	2	1	1	2	0	1	0	2	3	0	4	0	4	5	2	7	1	2	0	1	1	0	5	4	2
hypothetical protein	HP0185	1	0	0	1	0	0	0	0	1	0	1	1	2	1	0	2	1	2	3	0	1	1	1	1	0	4	1	2	1	1	2	1	1	0	1	7	3	4	2	2	3	5	10	3	7	19	14	10
fumarate reductase, iron-sulfur subunit (frdB)	HP0191	0	0	0	0	0	0	0	0	0	0	0	0	1	0	0	0	0	1	0	0	1	0	1	0	0	2	0	0	1	0	1	2	2	0	1	4	2	3	1	1	6	8	4	3	6	10	11	8
fumarate reductase, flavoprotein subunit (frdA)	HP0192	0	0	1	2	6	0	0	0	1	2	1	2	0	7	15	1	2	1	10	23	7	3	9	5	6	8	7	2	14	15	14	11	9	9	11	29	21	20	28	32	26	38	38	31	34	43	47	55
fumarate reductase, cytochrome b subunit (frdC)	HP0193	1	0	0	0	0	0	0	0	0	0	0	0	0	0	0	1	0	0	0	0	0	0	0	0	0	1	0	0	1	0	1	0	0	0	0	2	0	0	1	0	2	5	2	1	3	3	1	5
triosephosphate isomerase (tpi)	HP0194	6	3	9	11	8	4	8	8	5	5	9	10	12	10	7	19	21	29	26	20	3	2	1	5	7	3	3	2	4	5	3	1	5	6	6	9	6	8	15	18	1	0	0	1	1	0	0	0
enoyl-(acyl-carrier-protein) reductase (NADH) (fabI)	HP0195	6	2	5	10	10	8	18	23	22	14	14	19	23	13	16	28	39	51	45	40	9	9	8	11	17	8	9	8	9	5	12	8	11	13	13	29	26	27	33	35	1	1	0	1	1	0	0	1
UDP-3-0-(3-hydroxymyristoyl) glucosamine N-acyltransferase (lpxD)	HP0196	0	0	0	0	0	0	0	0	0	0	0	0	0	0	0	0	0	0	0	0	0	1	2	2	3	3	1	0	1	2	2	3	2	2	1	5	5	4	5	6	3	7	2	4	6	4	1	1
S-adenosylmethionine synthetase 2 (metX)	HP0197	0	0	0	0	2	0	0	0	0	1	0	1	1	3	1	0	1	1	3	4	10	3	6	7	7	7	7	0	1	9	12	12	5	15	13	29	22	11	23	29	20	26	15	15	6	10	9	13
nucleoside diphosphate kinase (ndk)	HP0198	8	4	5	6	2	1	9	11	6	3	7	9	10	8	2	16	22	26	20	7	6	7	7	3	2	6	9	9	3	3	6	3	4	4	3	18	19	20	10	8	0	0	1	0	0	1	0	0
ribosomal protein L32 (rpmF)	HP0200	0	0	0	0	0	0	0	0	0	0	0	0	0	0	0	0	0	0	0	0	2	2	0	2	0	0	1	1	0	0	1	1	1	0	1	3	4	2	2	1	2	1	1	2	2	0	0	1
fatty acid-phospholipid synthesis protein (plsX)	HP0201	1	0	0	0	1	0	0	0	0	0	0	0	0	0	1	1	0	0	0	2	5	7	1	2	3	3	4	4	7	4	5	7	2	9	7	13	18	7	18	14	11	17	12	10	19	10	10	15
beta-ketoacyl-acyl carrier protein synthase III (fabH)	HP0202	1	2	0	3	4	1	0	1	0	3	0	0	0	2	2	2	2	1	5	9	6	4	6	6	8	2	4	4	2	5	2	6	2	5	5	10	14	12	13	18	1	1	1	1	0	0	4	1
hypothetical protein	HP0204	6	7	3	5	7	2	4	7	10	8	4	6	6	5	6	12	17	16	20	21	4	1	3	1	3	4	1	0	2	0	4	4	3	2	2	12	6	6	5	5	3	1	0	2	1	0	0	0
ATP-binding protein (mpr)	HP0207	1	2	0	1	1	0	1	0	1	2	0	1	1	1	1	1	4	1	3	4	7	5	2	2	0	2	2	1	2	1	5	7	6	7	2	14	14	9	11	3	9	7	4	1	1	5	6	4
chaperone and heat shock protein C62.5 (htpG)	HP0210	2	6	0	18	17	0	3	1	2	10	2	1	4	4	29	4	10	5	24	56	27	32	30	32	29	20	26	30	31	29	19	26	11	42	28	66	84	71	105	86	3	6	2	10	9	9	14	8
conserved hypothetical secreted protein	HP0211	3	0	5	7	8	4	6	7	5	8	7	9	6	8	8	14	15	18	20	24	1	1	1	1	1	0	1	0	1	1	3	2	2	4	1	4	4	3	6	3	0	0	2	0	2	0	0	1
succinyl-diaminopimelate desuccinylase (dapE)	HP0212	2	0	4	4	4	1	5	7	4	2	6	5	5	4	3	9	10	16	12	9	5	1	4	1	2	1	1	1	1	1	3	3	5	3	2	9	5	10	5	5	0	0	0	0	0	0	1	0
glucose inhibited division protein (gidA)	HP0213	1	0	0	0	0	0	0	2	1	2	2	2	1	1	7	3	2	3	2	9	9	8	8	1	0	0	1	5	8	7	4	6	4	2	2	13	15	17	11	9	1	1	0	0	1	0	1	1
conserved hypothetical protein	HP0216	0	0	1	0	1	0	0	0	1	1	3	1	1	0	0	3	1	2	1	2	2	0	3	1	2	0	2	2	1	1	0	1	0	1	0	2	3	5	3	3	0	0	0	0	0	0	0	0
hypothetical protein	HP0218	5	7	9	8	6	9	9	9	9	6	12	8	10	9	8	26	24	28	26	20	4	4	1	4	6	4	3	3	3	6	5	4	5	8	9	13	11	9	15	21	0	1	1	4	2	0	2	1
synthesis of [Fe-S] cluster (nifS)	HP0220	7	10	7	3	3	0	7	5	8	3	5	2	9	9	2	12	19	21	20	8	25	18	13	8	6	24	29	27	13	15	23	28	19	23	10	72	75	59	44	31	9	9	1	3	1	12	7	4
nifU-like protein	HP0221	2	4	1	4	6	1	4	1	8	9	5	3	3	4	5	8	11	5	16	20	25	14	15	9	5	19	24	20	14	7	20	20	16	15	15	64	58	51	38	27	8	7	0	3	1	10	7	6
hypothetical protein	HP0222	0	0	1	0	1	0	0	1	0	0	0	0	0	0	1	0	0	2	0	2	2	0	1	0	0	2	1	0	0	3	6	0	0	1	2	10	1	1	1	5	0	0	0	0	0	1	0	0
peptide methionine sulfoxide reductase (msrA) [1.8.4.6]	HP0224	24	13	26	33	41	28	27	35	40	33	30	29	30	40	26	82	69	91	113	100	26	23	29	28	27	23	18	28	22	17	20	25	27	27	28	69	66	84	77	72	11	7	4	12	19	11	15	12
outer membrane protein (omp5)	HP0227 (+1)	0	0	0	0	0	0	3	1	2	0	1	4	3	6	0	1	7	4	8	0	1	1	1	0	1	0	0	0	1	0	0	0	0	0	1	1	1	1	1	2	14	13	10	17	26	19	18	23
outer membrane protein (omp6)	HP0229	0	2	0	0	0	1	10	6	6	0	0	9	8	9	0	1	21	14	15	0	1	0	0	0	0	0	0	0	0	0	1	1	0	0	0	2	1	0	0	0	9	12	8	7	6	7	7	12
CTP:CMP-3-deoxy-D-manno-octulosonate-cytidylyl-transferase (kdsB)	HP0230	0	0	0	1	1	0	2	0	1	0	0	3	0	1	0	0	5	0	3	1	1	1	1	2	1	0	0	1	1	1	1	0	1	0	1	2	1	3	3	3	0	0	1	1	0	0	0	0
hypothetical protein	HP0231	9	16	16	29	33	4	26	33	33	34	24	23	34	31	30	37	65	83	93	97	11	14	15	8	12	10	6	6	6	0	18	10	8	11	6	39	30	29	25	18	10	15	26	11	17	11	11	11
secreted protein involved in flagellar motility	HP0232	1	0	2	3	2	1	3	8	4	6	3	2	1	3	3	5	5	11	10	11	2	2	1	4	3	3	2	1	1	3	4	3	2	4	3	9	7	4	9	9	5	5	1	0	1	5	3	1
conserved hypothetical protein	HP0233	10	4	4	10	4	11	11	9	7	7	11	15	13	10	4	32	30	26	27	15	1	1	1	7	9	1	3	2	5	8	5	4	4	4	4	7	8	7	16	21	1	1	0	0	0	0	1	1
conserved hypothetical secreted protein	HP0235	5	2	8	11	9	2	6	14	10	13	11	11	17	13	10	18	19	39	34	32	4	0	2	2	2	0	0	0	0	0	3	7	2	2	0	7	7	4	4	2	0	2	2	0	1	0	0	0
porphobilinogen deaminase (hemC) [4.3.1.8]	HP0237	1	2	2	3	0	3	2	2	0	2	2	1	3	0	1	6	5	7	3	3	1	0	1	1	0	0	0	2	1	0	0	0	0	0	1	1	0	3	2	1	0	0	0	0	0	0	0	1
prolyl-tRNA synthetase (proS) [6.1.1.15]	HP0238	0	1	0	1	5	0	0	0	0	1	0	0	0	0	4	0	1	0	1	10	2	2	7	3	3	1	6	2	4	10	5	5	5	5	4	8	13	14	12	17	1	1	1	1	0	1	1	2
octaprenyl-diphosphate synthase (ispB)	HP0240	1	1	5	3	0	7	2	8	7	5	9	11	10	8	3	17	14	23	18	8	5	3	4	4	3	1	1	0	0	1	1	1	4	6	4	7	5	8	10	8	1	1	0	0	0	0	0	1
neutrophil activating protein (napA) (bacterioferriti)	HP0243	47	31	33	37	44	30	56	60	81	44	33	41	74	80	70	110	128	167	198	158	51	73	40	47	51	49	52	39	21	37	59	48	39	38	54	159	173	118	106	142	10	9	10	18	16	12	12	12
ATP-dependent RNA helicase, DEAD-box family (deaD)	HP0247	0	0	0	1	0	0	0	0	0	0	0	0	0	0	0	0	0	0	1	0	3	1	3	2	0	2	3	2	4	1	5	3	2	3	0	10	7	7	9	1	13	16	12	13	3	10	12	12
conserved hypothetical protein	HP0248	0	0	0	0	0	0	0	0	1	0	0	0	0	0	0	0	0	0	1	0	0	0	1	0	0	0	0	0	0	0	0	0	0	0	0	0	0	1	0	0	13	8	3	3	4	6	7	5
oligopeptide ABC transporter, ATP-binding protein (oppD)	HP0250	0	0	0	0	0	0	0	0	0	0	0	0	0	0	0	0	0	0	0	0	2	1	0	0	0	0	0	0	0	0	0	3	0	0	0	2	4	0	0	0	0	3	1	0	0	1	0	0
outer membrane protein (omp7)	HP0252	0	0	0	0	0	0	0	0	0	0	1	1	1	0	0	1	1	1	0	0	0	1	0	0	0	0	0	0	0	0	0	0	0	0	0	0	1	0	0	0	12	6	7	7	13	5	7	10
outer membrane protein (omp8)	HP0254	0	0	0	0	0	0	0	0	0	0	0	0	1	0	0	0	0	1	0	0	0	0	0	0	0	0	0	0	0	0	1	0	0	0	0	1	0	0	0	0	3	2	2	2	3	5	1	2
adenylosuccinate synthetase (purA) [6.3.4.4]	HP0255	1	7	0	1	3	0	1	3	4	0	0	1	4	5	0	1	9	7	10	3	10	3	8	6	2	1	3	3	2	2	1	4	5	12	8	12	10	16	20	12	6	6	0	1	1	6	2	1
ATP-dependent protease binding subunit (clpB)	HP0264	0	1	1	9	26	1	0	3	0	17	2	0	1	5	37	3	1	5	14	80	22	13	32	21	17	9	20	14	21	20	14	18	8	19	17	45	51	54	61	54	11	13	9	16	19	10	17	23
dihydroorotase (pyrC)	HP0266	2	0	0	0	1	2	4	2	3	1	1	2	0	1	0	5	6	2	4	2	1	1	3	0	5	0	0	0	1	0	1	3	2	1	1	2	4	5	2	6	2	0	1	0	2	0	0	0
chlorohydrolase	HP0267	7	4	5	10	12	1	6	6	7	8	11	16	10	12	6	19	26	21	29	26	6	6	5	4	14	5	4	6	6	5	8	8	6	5	6	19	18	17	15	25	0	0	0	0	1	0	0	0
hypothetical protein	HP0268	2	1	1	2	3	0	2	2	2	2	1	5	3	2	1	3	8	6	6	6	2	1	3	2	1	5	5	4	2	0	3	3	4	3	1	10	9	11	7	2	0	1	1	3	1	0	2	2
conserved hypothetical ATP-binding protein	HP0269	1	0	1	0	0	0	0	0	0	0	0	0	1	0	0	1	0	2	0	0	1	3	10	0	1	0	0	0	0	0	2	2	1	0	1	3	5	11	0	2	10	6	0	0	1	4	1	4
ATP-dependent nuclease (addB)	HP0275	0	2	5	9	11	0	2	5	5	16	7	6	3	13	19	7	10	13	27	46	0	0	0	1	0	1	1	0	0	0	0	3	0	0	1	1	4	0	1	1	12	6	5	6	6	10	7	13
guanosine pentaphosphate phosphohydrolase (gppA)	HP0278	0	0	0	0	0	1	0	0	1	0	0	0	2	0	1	1	0	2	1	1	0	1	0	0	0	1	0	1	0	0	1	0	0	0	0	2	1	1	0	0	4	3	0	0	1	1	2	1
heat shock protein B (ibpB)	HP0280	0	0	0	0	0	0	0	0	0	0	0	0	0	0	0	0	0	0	0	0	0	0	0	0	0	0	0	0	0	0	0	0	0	0	0	0	0	0	0	0	2	1	2	1	1	3	2	2
tRNA-guanine transglycosylase (tgt) [2.4.2.29]	HP0281	0	0	0	0	1	0	2	1	0	0	0	0	2	1	1	0	2	3	1	2	1	0	0	1	1	1	1	0	0	0	3	1	2	2	1	5	2	2	3	2	1	2	1	0	1	0	0	0
3-dehydroquinate synthase (aroB)	HP0283	1	1	5	2	2	5	7	5	4	1	8	7	3	3	2	14	15	13	9	5	3	2	2	4	5	2	2	0	4	4	2	4	4	4	5	7	8	6	12	14	1	0	0	0	0	0	1	0
conserved hypothetical integral membrane protein	HP0284	0	0	0	0	0	0	0	0	0	0	0	0	0	0	0	0	0	0	0	0	0	0	0	0	0	1	0	0	0	0	0	0	0	0	0	1	0	0	0	0	1	2	3	1	0	2	3	4
diaminopimelate decarboxylase (dap decarboxylase) (lysA)	HP0290	0	0	0	0	0	0	0	0	0	0	0	0	1	0	0	0	0	1	0	0	2	1	0	0	0	0	0	0	0	0	2	0	0	0	0	4	1	0	0	0	1	4	0	0	0	1	0	0
hypothetical protein	HP0292	0	1	0	0	0	1	2	1	0	0	3	1	0	1	0	4	4	1	1	0	1	0	1	0	0	1	0	0	0	0	0	0	0	0	0	2	0	1	0	0	0	1	0	0	0	0	0	0
aliphatic amidase (aimE)	HP0294	13	11	12	37	72	30	33	47	76	56	37	33	41	73	97	80	77	100	186	225	10	10	16	50	83	29	14	44	74	86	15	15	33	64	74	54	39	93	188	243	8	5	7	27	27	8	6	15
ribosomal protein L21 (rplU)	HP0296	1	1	0	1	1	0	0	0	1	1	1	1	0	1	0	2	2	0	3	2	4	4	2	3	1	3	3	3	2	1	4	5	7	1	5	11	12	12	6	7	7	13	9	5	3	11	10	11
ribosomal protein L27 (rpmA)	HP0297	0	0	0	0	0	0	0	0	0	0	0	0	0	0	0	0	0	0	0	0	4	1	3	1	0	5	5	1	1	2	6	6	9	5	8	15	12	13	7	10	1	0	1	2	2	3	6	2
dipeptide ABC transporter, periplasmic dipeptide-binding protein (dppA)	HP0298	13	5	25	23	32	29	17	24	23	24	21	23	23	34	36	63	45	72	80	92	2	0	5	6	9	3	2	1	3	0	3	3	3	11	1	8	5	9	20	10	0	4	8	10	9	0	0	1
dipeptide ABC transporter, permease protein (dppB)	HP0299	0	0	0	0	0	0	0	0	0	0	0	0	0	0	0	0	0	0	0	0	1	0	0	0	0	0	0	0	0	0	0	0	0	0	0	1	0	0	0	0	1	0	1	3	1	4	2	4
dipeptide ABC transporter, permease protein (dppC)	HP0300	0	0	0	0	0	0	0	0	0	1	0	0	0	0	0	0	0	0	0	1	0	0	0	0	0	0	0	0	0	0	0	0	0	0	0	0	0	0	0	0	0	1	1	4	1	1	1	3
dipeptide ABC transporter, ATP-binding protein (dppD)	HP0301	0	0	1	0	0	1	0	0	0	0	0	0	0	0	0	1	0	1	0	0	0	0	0	0	0	0	0	0	0	0	0	0	0	0	1	0	0	0	0	1	1	5	2	3	6	1	2	5
dipeptide ABC transporter, ATP-binding protein (dppF)	HP0302	0	0	0	0	0	0	0	0	0	0	0	0	0	0	0	0	0	0	0	0	0	0	0	0	0	0	0	0	0	0	0	0	0	0	0	0	0	0	0	0	1	1	0	2	4	2	3	3
GTP-binding protein (obg)	HP0303	0	0	0	0	0	1	0	0	0	0	1	0	0	0	0	2	0	0	0	0	0	0	0	0	0	0	0	0	2	0	0	0	0	0	1	0	0	0	2	1	0	2	1	0	0	3	1	0
hypothetical protein	HP0304	3	3	3	4	6	4	6	10	8	10	8	7	8	7	10	15	16	21	19	26	2	0	1	3	2	1	0	0	1	2	1	1	0	2	0	4	1	1	6	4	2	0	1	0	0	0	0	0
hypothetical protein	HP0305	32	23	22	28	17	24	25	38	41	24	31	26	23	30	23	87	74	83	99	64	14	12	10	18	18	20	24	21	8	17	18	16	26	14	27	52	52	57	40	62	3	11	16	13	17	6	5	10
glutamate-1-semialdehyde 2,1-aminomutase (hemL)	HP0306	0	3	0	4	6	0	3	0	5	6	0	1	3	5	10	0	7	3	14	22	2	5	2	4	8	1	1	6	6	10	3	3	6	11	11	6	9	14	21	29	6	6	1	2	2	5	4	2
conserved hypothetical protein	HP0309	0	0	0	0	1	0	0	0	0	3	0	0	0	0	1	0	0	0	0	5	0	0	2	1	1	0	1	1	0	1	1	0	0	2	1	1	1	3	3	3	0	1	1	0	1	0	0	1
conserved hypothetical protein	HP0310	13	11	12	20	17	7	21	29	27	16	17	17	16	28	20	37	49	57	75	53	8	4	15	21	16	11	16	20	15	18	8	8	12	17	21	27	28	47	53	55	1	1	0	3	2	0	0	3
virulence associated protein D (vapD)	HP0315	0	1	1	1	0	3	1	2	1	0	1	2	3	1	1	4	4	6	3	1	0	0	1	1	1	0	0	0	0	1	0	1	1	2	1	0	1	2	3	3	0	0	0	0	0	0	0	0
outer membrane protein (omp9)	HP0317	0	0	0	0	0	5	12	12	4	0	0	14	11	11	0	5	26	23	15	0	3	1	1	1	5	3	0	0	3	7	4	7	0	5	7	10	8	1	9	19	29	45	37	38	71	75	69	73
conserved hypothetical protein	HP0318	14	18	22	32	30	17	28	42	54	39	30	36	36	48	40	61	82	100	134	109	42	36	30	25	31	28	39	38	26	29	30	26	24	36	29	100	101	92	87	89	14	9	6	12	16	13	13	14
arginyl-tRNA synthetase (argS) [6.1.1.19]	HP0319	11	2	6	8	10	13	16	12	15	4	15	15	16	13	9	39	33	34	36	23	2	2	6	5	6	4	1	4	3	5	6	8	8	4	5	12	11	18	12	16	0	0	0	0	1	0	0	0
conserved hypothetical secreted protein	HP0320	0	0	0	1	0	0	0	0	0	0	0	0	0	0	0	0	0	0	1	0	0	0	0	0	0	0	0	1	0	0	0	1	0	1	1	0	1	1	1	1	0	1	4	5	7	4	3	5
poly E-rich protein	HP0322	0	1	0	1	0	0	0	0	1	4	1	1	0	2	15	1	2	0	4	19	5	2	3	11	16	8	13	9	18	25	27	15	13	14	26	40	30	25	43	67	1	0	0	1	2	4	0	0
membrane bound endonuclease (nuc)	HP0323	3	3	7	11	15	8	7	10	8	13	10	6	6	10	12	21	16	23	29	40	0	1	1	0	1	1	0	1	1	1	3	1	3	1	2	4	2	5	2	4	1	4	7	5	4	4	5	4
outer membrane protein (omp10)	HP0324	0	0	0	0	0	0	0	0	0	0	0	0	0	0	0	0	0	0	0	0	0	0	0	0	0	0	0	0	0	0	0	0	0	1	0	0	0	0	1	0	0	0	2	2	1	1	1	3
CMP-N-acetylneuraminic acid synthetase (neuA)	HP0326	1	0	0	0	0	0	1	1	0	0	0	0	2	1	0	1	1	3	1	0	0	0	0	3	0	1	0	1	0	0	0	0	0	0	0	1	0	1	3	0	0	0	0	0	1	1	0	0
ketol-acid reductoisomerase (ilvC) [1.1.1.86]	HP0330	2	3	10	0	2	1	2	2	3	2	5	7	4	3	3	8	12	16	6	7	3	2	2	1	3	1	2	3	1	6	4	5	5	5	4	8	9	10	7	13	2	0	0	3	2	0	2	0
cell division inhibitor (minD)	HP0331	0	0	0	0	2	0	0	0	0	0	0	1	0	0	0	0	1	0	0	2	1	0	1	1	0	0	0	0	1	0	1	0	0	2	0	2	0	1	4	0	3	5	5	3	1	5	4	1
DNA processing chain A (dprA)	HP0333	0	0	0	0	1	0	0	0	0	0	1	1	0	0	0	1	1	0	0	1	0	1	0	0	0	0	0	0	0	0	1	0	0	0	0	1	1	0	0	0	3	0	0	0	0	0	0	0
hypothetical protein	HP0338	0	0	0	0	0	0	0	0	0	0	0	1	0	0	1	0	1	0	0	1	0	0	0	0	0	0	0	0	0	0	0	0	0	0	0	0	0	0	0	0	0	1	0	0	1	3	0	1
single-stranded-DNA-specific exonuclease (recJ)	HP0348	1	0	0	0	0	1	0	0	0	1	0	0	0	1	1	2	0	0	1	2	0	0	1	1	0	0	0	0	2	0	0	0	1	0	1	0	0	2	3	1	0	1	0	0	0	0	0	0
CTP synthetase (pyrG) [6.3.4.2]	HP0349	0	4	0	0	1	0	0	1	0	2	0	0	0	0	0	0	4	1	0	3	2	3	8	6	1	1	1	3	2	1	5	5	4	11	3	8	9	15	19	5	20	10	5	8	1	7	9	9
flagellar basal-body M-ring protein (fliF)	HP0351	0	1	0	0	0	0	0	0	0	0	0	0	0	0	0	0	1	0	0	0	1	0	0	1	0	0	0	0	0	0	0	0	0	0	2	1	0	0	1	2	1	0	1	0	2	3	3	3
flagellar motor switch protein (fliG)	HP0352	1	0	0	0	0	0	0	0	0	0	0	0	0	0	0	1	0	0	0	0	1	0	0	0	0	0	1	0	0	0	1	0	0	0	0	2	1	0	0	0	1	0	3	0	0	0	1	0
deoxyxylulose-5-phosphate synthase, putative (dxs)	HP0354	0	0	0	0	0	0	5	1	1	0	5	6	4	1	2	5	11	5	2	2	5	5	3	1	0	1	0	3	4	2	2	3	3	4	1	8	8	9	9	3	1	3	1	2	3	0	2	1
GTP-binding membrane protein (lepA)	HP0355	0	0	0	0	0	0	0	0	0	1	0	0	0	0	0	0	0	0	0	1	0	0	0	1	0	1	0	0	0	0	1	0	1	0	0	2	0	1	1	0	5	4	2	0	0	6	3	0
hypothetical protein	HP0358	1	0	1	0	0	0	0	1	0	0	0	0	0	0	0	1	0	2	0	0	0	1	0	0	1	0	0	0	0	0	0	0	0	1	0	0	1	0	1	1	4	3	1	2	5	7	3	3
UDP-glucose 4-epimerase	HP0360	1	1	1	0	0	0	1	2	2	1	1	3	3	4	1	2	5	6	6	2	6	8	2	8	6	2	3	4	4	4	3	8	5	5	4	11	19	11	17	14	1	0	0	0	0	0	0	0
ribonucleoside diphosphate reductase, beta subunit (nrdB)	HP0364	1	1	0	1	0	0	0	3	2	0	1	0	0	4	0	2	1	3	7	0	3	4	2	0	0	2	2	0	2	2	2	7	0	2	2	7	13	2	4	4	0	2	1	0	0	2	1	1
biotin carboxylase (accC)	HP0370	1	0	0	0	3	0	0	0	0	0	0	1	1	2	1	1	1	1	2	4	8	2	14	8	8	2	3	4	6	8	3	9	9	9	13	13	14	27	23	29	6	6	2	3	2	7	6	2
biotin carboxyl carrier protein (fabE)	HP0371	0	1	0	0	0	0	0	0	0	0	0	0	2	1	2	0	1	2	1	2	7	5	6	2	3	9	10	7	3	6	11	8	8	8	10	27	23	21	13	19	1	0	1	0	0	0	1	0
deoxycytidine triphosphate deaminase (dcd)	HP0372	0	1	0	0	2	0	0	0	0	0	0	0	0	2	2	0	1	0	2	4	1	1	0	2	4	0	1	0	2	1	1	3	3	4	1	2	5	3	8	6	0	0	0	0	0	2	1	0
conserved hypothetical protein	HP0374	1	0	0	0	3	0	0	1	0	1	0	0	0	0	0	1	0	1	0	4	2	0	0	0	1	0	0	0	0	0	1	2	1	1	0	3	2	1	1	1	0	0	0	1	2	1	1	0
thiol:disulfide interchange protein (dsbC), putative	HP0377	12	8	11	17	8	10	14	20	19	20	14	14	14	10	13	36	36	45	46	41	7	7	4	5	2	4	1	1	2	0	5	3	0	3	4	16	11	5	10	6	1	1	2	2	2	1	1	5
cytochrome c biogenesis protein (ycf5)	HP0378	0	1	0	0	0	0	0	0	0	0	0	0	0	0	0	0	1	0	0	0	1	0	0	0	0	0	0	1	0	2	0	0	0	0	1	1	0	1	0	3	3	4	2	0	3	4	4	2
fucosyltransferase	HP0379	0	0	1	0	0	0	0	0	0	0	0	0	0	0	0	0	0	1	0	0	0	0	0	0	2	0	0	0	0	1	0	0	0	0	0	0	0	0	0	3	5	3	1	0	0	1	0	0
glutamate dehydrogenase (gdhA)	HP0380	13	4	14	6	15	18	11	18	21	12	19	23	21	22	23	50	38	53	49	50	14	8	12	12	18	10	12	13	12	11	15	11	15	14	19	39	31	40	38	48	2	3	3	7	3	0	3	1
zinc-metallo protease (YJR117W)	HP0382	0	0	0	0	0	0	0	0	0	0	0	0	0	0	0	0	0	0	0	0	0	0	0	0	0	0	0	0	0	0	0	0	0	0	0	0	0	0	0	0	2	2	2	2	3	1	1	2
superoxide dismutase (sodB)	HP0389	31	20	22	32	20	27	33	50	44	17	56	58	58	34	20	114	111	130	110	57	21	18	18	22	16	15	24	23	14	15	20	26	19	25	16	56	68	60	61	47	4	4	6	7	9	1	4	6
adhesin-thiol peroxidase (tagD)	HP0390	26	17	25	55	32	12	39	50	58	36	29	37	48	60	51	67	93	123	173	119	28	26	22	31	25	19	18	18	12	15	25	28	18	42	38	72	72	58	85	78	5	4	9	11	11	4	5	5
purine-binding chemotaxis protein (cheW)	HP0391	0	2	0	3	4	0	0	1	1	4	0	0	0	0	1	0	2	1	4	9	3	2	5	0	3	2	2	2	2	2	2	4	2	1	3	7	8	9	3	8	0	1	2	1	2	2	2	1
histidine kinase (cheA)	HP0392	1	1	0	1	10	0	0	2	0	5	0	0	0	0	11	1	1	2	1	26	15	11	12	6	8	7	8	7	7	20	17	18	1	6	19	39	37	20	19	47	10	12	11	9	12	9	12	25
chemotaxis protein (cheV)	HP0393	0	0	0	2	1	0	0	0	0	1	0	0	0	0	0	0	0	0	2	2	2	1	2	1	0	0	0	0	1	2	2	0	0	0	4	4	1	2	2	6	0	1	0	0	1	0	3	0
conserved hypothetical protein	HP0396	0	0	1	0	0	1	0	0	0	0	0	0	0	0	0	1	0	1	0	0	0	2	0	0	1	0	0	0	2	0	1	1	1	2	1	1	3	1	4	2	17	10	11	3	6	10	15	9
phosphoglycerate dehydrogenase (serA)	HP0397	1	8	2	0	0	0	1	0	0	0	0	0	1	0	0	1	9	3	0	0	14	7	17	14	11	7	11	14	16	17	12	12	18	17	11	33	30	49	47	39	17	14	2	0	5	8	9	9
ribosomal protein S1 (rpsA)	HP0399	0	1	0	11	15	0	0	0	1	9	3	2	3	5	17	3	3	3	17	41	22	24	21	15	15	23	27	21	17	15	33	32	31	12	12	78	83	73	44	42	21	31	27	26	18	20	29	28
penicillin tolerance protein (lytB)	HP0400	1	0	0	0	1	0	0	1	1	1	0	0	1	0	1	1	0	2	1	3	0	0	1	3	0	0	0	0	0	0	0	0	0	1	0	0	0	1	4	0	1	1	2	1	0	1	1	4
3-phosphoshikimate 1-carboxyvinyltransferase (aroA)	HP0401	0	1	0	0	4	0	0	0	1	0	1	3	1	0	0	1	4	1	1	4	3	1	1	0	1	0	1	1	2	1	0	0	0	1	1	3	2	2	3	3	0	0	0	0	0	1	0	0
phenylalanyl-tRNA synthetase, beta subunit (pheT) [6.1.1.20]	HP0402	0	1	1	1	9	0	3	2	2	5	6	8	9	13	19	6	12	12	16	33	9	9	11	7	15	10	7	9	11	17	15	17	25	19	15	34	33	45	37	47	3	7	1	3	6	6	4	6
phenylalanyl-tRNA synthetase, alpha subunit (pheS) [6.1.1.20]	HP0403	0	0	0	1	2	0	0	4	5	1	0	0	1	3	3	0	0	5	9	6	4	3	3	1	5	1	2	3	5	5	6	3	4	5	6	11	8	10	11	16	0	1	1	0	2	0	2	1
protein kinase C inhibitor (SP:P16436)	HP0404	2	0	2	4	2	0	1	3	1	2	1	0	1	3	2	3	1	6	8	6	0	0	1	0	1	1	0	2	0	1	1	0	1	1	1	2	0	4	1	3	0	0	0	1	0	0	0	0
nifS-like protein	HP0405	0	0	0	0	0	0	0	1	0	0	0	1	0	0	0	0	1	1	0	0	0	0	0	2	1	0	0	0	1	1	0	0	0	1	1	0	0	0	4	3	2	2	0	1	2	1	1	0
biotin sulfoxide reductase (bisC)	HP0407	1	0	0	3	4	1	0	0	1	0	0	0	0	1	0	2	0	0	5	4	0	0	1	1	0	1	0	1	0	1	0	0	0	0	1	1	0	2	1	2	0	0	0	2	0	0	0	0
hypothetical protein	HP0408	3	1	7	5	5	4	8	6	6	8	4	6	10	8	9	11	15	23	19	22	0	0	0	1	0	1	0	1	1	1	1	1	2	5	2	2	1	3	7	3	0	1	4	3	2	2	3	0
GMP synthase (guaA)	HP0409	1	1	1	4	3	2	11	3	7	5	6	11	10	3	5	9	23	14	14	13	9	4	8	9	6	5	6	3	6	9	5	7	7	4	3	19	17	18	19	18	1	1	0	0	0	1	0	0
putative neuraminyllactose-binding hemagglutinin homolog (hpaA)	HP0410	4	7	9	14	10	4	6	15	16	12	5	7	13	12	10	13	20	37	42	32	2	0	1	0	1	6	1	1	0	1	6	2	0	1	2	14	3	2	1	4	3	4	6	8	7	8	4	2
conserved hypothetical integral membrane protein	HP0415	0	1	0	0	0	1	0	0	1	0	0	0	1	0	0	1	1	1	1	0	0	0	0	0	0	0	0	0	0	0	0	0	0	0	0	0	0	0	0	0	0	1	1	0	3	1	1	0
cyclopropane fatty acid synthase (cfa)	HP0416	0	0	0	0	0	0	0	0	0	0	0	0	0	0	0	0	0	0	0	0	0	0	2	0	0	2	1	1	0	0	0	0	0	0	2	2	1	3	0	2	8	9	11	0	2	9	10	10
methionyl-tRNA synthetase (metS) [6.1.1.10]	HP0417	2	7	3	8	12	0	6	6	5	3	1	4	7	10	8	3	17	16	23	23	9	5	13	9	16	5	7	11	13	13	11	13	11	13	10	25	25	35	35	39	4	2	2	3	3	5	7	3
type 1 capsular polysaccharide biosynthesis protein J (capJ)	HP0421	0	1	0	1	0	0	1	0	0	0	0	0	0	0	0	0	2	0	1	0	0	0	0	0	0	0	1	0	1	0	1	1	1	0	0	1	2	1	1	0	1	2	0	1	1	1	3	3
arginine decarboxylase (speA)	HP0422	3	2	1	1	6	3	5	6	4	2	6	5	7	4	12	12	12	14	9	20	2	5	6	5	8	2	9	6	5	5	8	10	7	8	10	12	24	19	18	23	0	1	1	0	2	0	0	1
hypothetical protein	HP0435	0	0	1	0	0	0	0	0	0	0	1	0	0	0	0	1	0	1	0	0	0	3	0	0	0	0	0	1	0	0	0	1	0	0	0	0	4	1	0	0	0	0	0	0	0	0	0	0
virB4 homolog (virB4)	HP0459	0	0	0	0	0	0	0	0	0	0	0	1	0	0	0	0	1	0	0	0	3	0	0	0	1	0	0	0	0	0	0	0	0	0	2	3	0	0	0	3	0	0	1	0	1	0	0	1
conserved hypothetical protein	HP0466	0	1	0	0	0	0	0	0	0	0	0	0	0	0	0	0	1	0	0	0	0	0	0	0	0	0	0	0	0	0	0	0	0	0	0	0	0	0	0	0	6	3	2	4	7	4	5	6
conserved hypothetical protein	HP0468	6	2	1	2	0	10	5	8	8	0	15	11	10	5	0	31	18	19	15	0	13	9	5	3	0	10	9	7	6	2	8	7	6	9	0	31	25	18	18	2	3	4	4	1	0	3	2	2
oligoendopeptidase F (pepF)	HP0470	6	4	14	9	22	5	6	7	2	5	18	7	8	19	27	29	17	29	30	54	13	5	13	18	7	6	5	5	13	12	19	12	13	15	16	38	22	31	46	35	19	13	13	7	15	19	16	16
outer membrane protein (omp11)	HP0472	0	1	0	0	0	3	8	11	7	0	0	7	7	4	0	3	16	18	11	0	0	0	0	0	1	0	0	0	0	0	0	0	0	0	0	0	0	0	0	1	3	3	2	3	7	0	0	3
molybdenum ABC transporter, periplasmic molybdate-binding protein (modA)	HP0473	2	1	0	2	3	2	3	3	2	3	4	0	1	4	1	8	4	4	8	7	1	0	0	0	0	0	0	0	0	0	0	0	0	0	0	1	0	0	0	0	0	0	0	1	1	0	0	0
glutamyl-tRNA synthetase (gltX-1) [6.1.1.17]	HP0476	9	9	7	11	8	13	11	14	9	6	13	12	12	8	9	35	32	33	28	23	9	5	11	7	7	2	6	4	3	6	8	8	5	6	3	19	19	20	16	16	0	1	0	1	0	0	0	0
outer membrane protein (omp12)	HP0477 (+1)	0	0	0	0	0	0	0	0	0	0	0	0	0	0	0	0	0	0	0	0	0	0	0	0	0	0	0	0	0	0	0	0	0	0	0	0	0	0	0	0	1	0	2	1	2	3	1	1
GTP-binding protein, fusA-homolog (yihK)	HP0480	16	7	22	33	22	23	33	27	25	19	39	43	34	40	21	78	83	83	98	62	22	16	22	14	20	17	20	19	22	28	22	24	25	16	19	61	60	66	52	67	0	1	0	1	2	2	2	2
hypothetical protein	HP0482	0	0	0	2	1	1	2	1	0	2	2	0	1	0	0	3	2	2	2	3	0	0	0	2	2	0	1	0	0	1	1	1	0	0	2	1	2	0	2	5	0	0	1	1	0	0	0	2
catalase-like protein	HP0485	10	8	16	27	22	12	12	22	23	33	16	19	22	27	31	38	39	60	77	86	3	1	2	2	2	0	0	0	2	0	1	3	2	4	2	4	4	4	8	4	3	8	5	11	9	4	2	3
hypothetical protein	HP0486	0	0	0	0	0	0	2	1	0	0	0	1	4	3	0	0	3	5	3	0	1	3	0	3	6	1	1	0	3	3	4	4	0	2	5	6	8	0	8	14	20	32	16	33	29	21	17	29
ribosomal protein L28 (rpmB)	HP0491	0	0	0	0	0	1	1	0	0	0	1	0	0	0	2	2	1	0	0	2	4	4	3	4	1	7	6	1	4	6	4	3	3	1	4	15	13	7	9	11	3	3	3	4	4	4	4	1
lipoprotein, putative	HP0492	0	1	0	0	0	1	1	0	1	0	0	0	1	2	0	1	2	1	3	0	0	0	1	1	0	2	1	0	0	2	1	1	0	0	0	3	2	1	1	2	1	2	2	2	9	3	3	2
DNA polymerase III beta-subunit (dnaN)	HP0500	20	10	12	17	22	13	25	14	15	18	27	19	25	21	20	60	54	51	53	60	22	21	17	19	24	16	16	27	14	17	18	19	25	23	19	56	56	69	56	60	0	1	0	2	2	0	0	2
DNA gyrase, sub B (gyrB)	HP0501	0	0	0	1	0	1	1	0	0	1	0	0	1	0	0	1	1	1	1	1	10	4	6	6	1	1	2	4	5	2	4	3	8	6	3	15	9	18	17	6	7	8	5	5	0	10	9	12
conserved hypothetical secreted protein	HP0506	1	1	0	0	0	0	0	0	0	0	0	0	1	0	1	1	1	1	0	1	0	0	0	0	0	1	0	0	0	0	0	0	0	0	0	1	0	0	0	0	2	5	3	3	1	3	3	1
conserved hypothetical protein	HP0507	4	0	3	3	0	3	6	6	3	2	7	7	6	1	2	14	13	15	7	4	1	0	1	1	0	1	0	0	0	1	1	1	2	3	0	3	1	3	4	1	0	0	0	0	0	0	1	1
hypothetical protein	HP0508	0	0	0	0	2	0	4	0	1	1	2	2	3	4	0	2	6	3	5	3	1	0	0	1	3	1	1	0	6	6	5	7	3	7	4	7	8	3	14	13	8	9	7	7	12	6	12	10
glycolate oxidase subunit (glcD)	HP0509	0	0	0	2	2	0	0	0	0	1	0	1	0	2	2	0	1	0	4	5	3	0	1	3	8	0	1	0	0	1	1	2	1	10	8	4	3	2	13	17	8	5	1	4	4	3	5	3
dihydrodipicolinate reductase (dapB) [1.3.1.26]	HP0510	1	0	1	1	2	1	4	1	2	1	1	1	5	2	1	3	5	7	5	4	3	1	3	3	4	0	1	1	3	2	1	2	3	4	3	4	4	7	10	9	0	0	0	1	0	1	0	1
glutamine synthetase (glnA)	HP0512	43	26	39	2	7	25	45	43	45	4	33	56	45	34	32	101	127	127	81	43	30	25	23	30	37	38	38	37	29	48	49	40	53	24	41	117	103	113	83	126	29	28	21	29	20	22	31	25
hypothetical protein	HP0513	0	0	0	1	1	0	0	0	0	3	1	0	0	0	1	1	0	0	1	5	0	0	1	1	2	0	0	1	0	0	0	1	1	0	1	0	1	3	1	3	0	1	0	0	0	0	4	0
ribosomal protein L9 (rplI)	HP0514	3	4	5	10	9	0	5	6	5	7	5	5	10	7	3	8	14	21	22	19	14	6	5	11	7	5	7	7	5	5	11	6	4	6	8	30	19	16	22	20	3	5	13	10	6	3	8	6
heat shock protein (hslV)	HP0515	1	3	5	0	2	0	1	5	4	0	6	3	4	3	4	7	7	14	7	6	4	4	4	5	5	3	2	1	1	4	3	2	4	3	4	10	8	9	9	13	1	0	2	3	0	1	1	2
heat shock protein (hslU) ORF1	HP0516	0	1	0	8	9	0	1	0	0	8	0	0	0	1	5	0	2	0	9	22	11	6	9	10	12	2	6	2	6	4	6	9	6	8	7	19	21	17	24	23	3	0	0	2	1	1	1	0
conserved hypothetical secreted protein	HP0518	0	0	0	3	6	0	0	0	0	1	2	0	1	0	2	2	0	1	3	9	0	0	0	0	0	2	0	0	0	1	4	3	1	0	1	6	3	1	0	2	3	2	0	1	0	0	1	1
cag pathogenicity island protein (cag1)	HP0520	0	0	0	0	0	0	0	0	0	0	0	0	0	0	0	0	0	0	0	0	0	0	0	1	1	0	0	0	0	0	1	0	0	0	2	1	0	0	1	3	1	3	3	7	8	2	3	4
cag pathogenicity island protein (cag3)	HP0522	2	0	0	0	0	0	0	0	0	1	1	0	0	0	0	3	0	0	0	1	0	0	2	2	0	0	0	0	0	0	0	0	0	0	0	0	0	2	2	0	3	0	1	1	2	1	3	2
cag pathogenicity island protein (cag5)	HP0524	0	0	0	0	0	0	1	0	0	0	0	1	0	0	0	0	2	0	0	0	0	0	0	0	0	0	0	0	0	1	0	0	0	0	0	0	0	0	0	1	2	4	0	1	0	1	1	5
virB11 homolog	HP0525	0	0	0	0	0	0	0	1	0	0	0	0	0	0	1	0	0	1	0	1	2	4	5	4	0	2	2	1	1	2	2	3	2	2	1	6	9	8	7	3	0	1	1	1	0	0	3	1
cag pathogenicity island protein (cag6)	HP0526	0	0	0	0	0	0	0	0	0	0	0	0	0	0	0	0	0	0	0	0	1	0	0	0	0	0	0	0	0	0	0	0	0	0	0	1	0	0	0	0	0	0	2	1	0	3	1	0
cag pathogenicity island protein (cag7)	HP0527	0	1	1	0	1	2	1	0	1	3	1	3	1	0	0	3	5	2	1	4	1	2	1	1	1	0	0	1	2	2	0	1	0	4	0	1	3	2	7	3	2	4	3	2	12	7	8	6
cag pathogenicity island protein (cag10)	HP0530	0	0	0	0	1	0	0	0	0	0	1	0	0	0	0	1	0	0	0	1	0	0	0	1	0	0	0	1	0	1	0	0	0	0	0	0	0	1	1	1	4	4	4	3	3	3	5	5
cag pathogenicity island protein (cag12)	HP0532	0	0	0	0	0	0	0	0	0	0	0	0	0	0	0	0	0	0	0	0	0	0	0	0	0	0	0	0	0	0	0	0	0	0	0	0	0	0	0	0	3	0	1	0	0	2	0	0
cag pathogenicity island protein (cag16)	HP0537	0	0	0	1	0	0	0	0	0	1	0	0	0	0	1	0	0	0	1	2	0	0	0	1	0	0	0	0	0	0	0	0	0	0	0	0	0	0	1	0	3	1	2	0	3	1	1	0
cag pathogenicity island protein (cag17)	HP0538	1	0	0	0	0	0	0	0	0	0	0	0	0	0	0	1	0	0	0	0	0	1	0	0	0	0	0	0	0	0	0	0	0	0	0	0	1	0	0	0	1	0	1	1	1	2	1	0
cag pathogenicity island protein (cag19)	HP0540	0	0	0	6	0	0	0	0	0	0	0	0	0	0	0	0	0	0	6	0	0	0	0	0	0	0	0	0	0	0	0	0	0	0	0	0	0	0	0	0	0	0	0	0	0	0	0	0
cag pathogenicity island protein (cag22)	HP0543	0	0	0	2	2	0	0	0	0	3	0	0	0	0	2	0	0	0	2	7	2	1	1	2	2	1	3	3	1	1	3	2	1	5	4	6	6	5	8	7	2	3	6	5	2	3	4	3
cag pathogenicity island protein (cag23)	HP0544	0	0	1	0	1	0	0	0	0	0	2	1	0	0	0	2	1	1	0	1	0	0	0	0	0	0	0	0	2	0	0	0	0	1	0	0	0	0	3	0	2	4	4	0	0	3	5	1
cag pathogenicity island protein (cag24)	HP0545	1	4	4	7	7	0	1	3	6	7	1	1	3	8	5	2	6	10	21	19	2	3	4	2	2	2	0	1	1	0	2	2	1	0	1	6	5	6	3	3	0	0	0	0	0	1	0	0
cag pathogenicity island protein (cag25)	HP0546	0	0	0	0	0	0	0	0	0	0	0	0	0	0	0	0	0	0	0	0	0	0	0	0	0	0	0	0	0	0	0	0	0	1	0	0	0	0	1	0	0	0	0	2	4	0	2	0
cag pathogenicity island protein (cag26)	HP0547	3	2	1	0	3	1	0	1	1	0	0	1	0	0	1	4	3	2	1	4	31	28	27	28	14	18	25	21	53	24	13	32	13	37	22	62	85	61	118	60	77	84	64	62	27	69	79	88
transcription termination factor Rho (rho)	HP0550	1	0	1	2	1	0	2	0	0	2	0	0	0	1	0	1	2	1	3	3	22	14	23	14	0	7	11	14	8	6	10	20	17	20	9	39	45	54	42	15	22	18	13	10	0	16	18	20
ribosomal protein L31 (rpmE)	HP0551	0	0	0	0	0	0	0	0	0	0	0	0	0	0	0	0	0	0	0	0	3	2	2	3	0	2	3	2	0	1	3	2	4	0	3	8	7	8	3	4	2	3	3	4	3	2	5	3
hypothetical protein	HP0554	0	0	2	0	0	0	0	0	0	1	0	0	1	0	2	0	0	3	0	3	0	1	0	1	0	0	1	0	0	0	0	0	0	2	1	0	2	0	3	1	7	2	4	1	4	7	5	9
acetyl-coenzyme A carboxylase (accA)	HP0557	0	0	0	0	1	0	0	0	0	0	0	0	0	0	0	0	0	0	0	1	2	2	2	0	0	0	1	1	0	1	0	1	0	0	0	2	4	3	0	1	0	2	3	2	1	1	2	1
beta ketoacyl-acyl carrier protein synthase II (fabF)	HP0558	3	6	1	3	14	0	2	3	2	5	3	4	8	8	7	6	12	12	13	26	14	9	17	16	22	5	13	17	12	15	12	16	15	28	15	31	38	49	56	52	6	13	4	8	6	5	6	5
acyl carrier protein (acpP)	HP0559	1	3	1	4	5	3	4	7	4	5	1	3	3	4	3	5	10	11	12	13	3	5	5	5	4	5	4	6	0	4	4	4	4	3	5	12	13	15	8	13	1	1	1	3	2	1	1	2
3-ketoacyl-acyl carrier protein reductase (fabG)	HP0561	11	10	3	8	10	0	19	22	19	12	9	12	21	9	8	20	41	46	36	30	32	27	22	28	15	19	19	28	13	14	23	23	21	25	15	74	69	71	66	44	5	4	5	4	5	6	3	5
ribosomal protein S21 (rpsU)	HP0562	1	0	0	0	0	0	0	0	0	1	0	0	0	0	0	1	0	0	0	1	0	1	0	1	1	0	2	0	2	0	1	1	2	0	1	1	4	2	3	2	7	4	1	2	1	1	3	1
hypothetical protein	HP0564	2	4	4	8	4	1	4	9	6	7	2	3	2	3	8	5	11	15	17	19	8	4	5	8	5	5	5	4	4	7	7	6	9	8	8	20	15	18	20	20	4	5	5	8	4	2	5	4
GTP-binding protein (gtp1)	HP0569	3	0	2	1	1	6	6	7	9	2	10	7	10	8	0	19	13	19	18	3	6	4	10	2	0	1	8	9	7	0	6	6	5	6	0	13	18	24	15	0	0	0	1	2	0	0	2	0
aminopeptidase a-i (pepA)	HP0570	32	31	52	19	67	19	52	61	85	40	33	48	61	107	143	84	131	174	211	250	38	36	46	47	71	34	47	57	76	79	46	63	66	87	93	118	146	169	210	243	20	30	18	38	41	17	33	31
adenine phosphoribosyltransferase (apt)	HP0572	3	3	1	6	5	0	2	1	2	4	2	5	3	0	2	5	10	5	8	11	5	0	4	5	4	0	2	2	3	3	2	2	0	2	3	7	4	6	10	10	0	0	0	1	1	2	1	2
signal peptidase I (lepB) [3.4.21.89]	HP0576	0	0	2	0	0	0	0	0	0	0	0	1	0	0	0	0	1	2	0	0	0	0	0	0	0	0	0	0	0	0	0	0	0	0	0	0	0	0	0	0	2	4	5	1	7	4	4	3
methylene-tetrahydrofolate dehydrogenase (folD)	HP0577	0	0	0	0	0	0	0	0	0	2	0	0	0	1	1	0	0	0	1	3	0	0	4	1	0	1	0	0	2	0	1	0	0	4	1	2	0	4	7	1	5	2	3	2	2	3	3	4
dihydroorotase (pyrC)	HP0581	2	0	1	1	0	1	3	3	2	0	4	1	4	3	1	7	4	8	6	1	1	0	0	0	2	0	0	0	0	1	0	0	0	0	0	1	0	0	0	3	0	0	0	0	0	0	1	0
hypothetical protein	HP0582	0	0	0	0	0	0	1	0	0	1	0	0	0	0	0	0	1	0	0	1	0	0	0	0	0	0	0	1	0	1	0	0	0	0	0	0	0	1	0	1	2	2	0	0	1	1	1	1
hypothetical protein	HP0586	0	0	0	0	0	0	1	0	1	0	1	0	1	0	1	1	1	1	1	1	0	0	0	0	0	1	0	1	2	0	0	0	4	0	1	1	0	5	2	1	0	0	0	2	1	0	2	3
ferrodoxin-like protein	HP0588	3	2	1	0	0	0	0	2	0	0	1	4	2	0	0	4	6	5	0	0	2	3	3	2	0	2	2	2	1	0	3	3	4	1	1	7	8	9	4	1	0	0	0	0	0	0	0	0
ferredoxin oxidoreductase, alpha subunit	HP0589	13	14	9	5	9	0	6	10	11	3	11	14	24	10	6	24	34	43	26	18	24	25	31	28	19	21	26	37	26	16	22	23	28	26	21	67	74	96	80	56	12	13	8	13	7	6	9	12
ferredoxin oxidoreductase, beta subunit	HP0590	3	8	3	1	2	0	9	10	7	1	6	7	11	7	4	9	24	24	15	7	15	16	17	15	5	7	10	13	17	14	13	15	20	13	11	35	41	50	45	30	10	11	5	6	4	4	11	9
ferredoxin oxidoreductase, gamma subunit	HP0591	3	11	2	1	0	1	1	7	1	1	2	5	7	0	0	6	17	16	2	1	8	10	12	7	2	4	9	12	9	3	11	13	14	9	6	23	32	38	25	11	4	6	10	6	2	2	5	3
type III restriction enzyme R protein (res)	HP0592	1	0	1	0	0	1	1	1	0	0	0	0	0	0	0	2	1	2	0	0	1	0	0	1	0	0	1	0	0	3	2	0	2	0	0	3	1	2	1	3	0	1	0	0	0	0	1	0
DsbB-related protein	HP0595	1	1	0	0	0	0	0	0	0	0	0	0	0	0	0	1	1	0	0	0	0	0	1	0	0	0	0	0	0	0	0	0	0	0	0	0	0	1	0	0	3	1	0	0	3	2	1	1
lipoprotein, putative	HP0596	1	1	0	0	0	2	5	4	1	0	2	1	4	3	0	5	7	8	4	0	2	1	0	2	1	2	1	0	0	2	2	2	0	1	3	6	4	0	3	6	11	12	16	22	23	22	16	15
penicillin-binding protein 1A (PBP-1A)	HP0597	0	0	0	0	0	0	0	0	1	1	0	0	0	0	1	0	0	0	1	2	0	0	0	0	0	0	0	1	0	0	0	0	0	0	0	0	0	1	0	0	1	2	1	1	1	0	0	0
hemolysin secretion protein precursor (hylB)	HP0599	12	12	15	33	32	9	20	25	36	24	11	15	19	29	42	32	47	59	98	98	31	36	32	30	41	31	32	28	24	27	27	36	13	25	34	89	104	73	79	102	5	9	7	10	10	11	8	11
uroporphyrinogen decarboxylase (hemE)	HP0604	18	13	19	18	14	15	26	20	23	9	13	23	16	16	14	46	62	55	57	37	14	7	8	10	10	14	7	14	8	5	7	12	16	10	10	35	26	38	28	25	1	1	1	0	2	1	5	2
hypothetical protein	HP0605	0	0	0	0	0	0	0	0	0	0	0	0	0	1	0	0	0	0	1	0	0	0	0	0	0	0	0	0	1	0	0	0	0	0	0	0	0	0	1	0	10	7	5	5	10	7	9	7
membrane fusion protein (mtrC)	HP0606	0	2	5	7	4	0	1	1	1	5	6	2	2	5	6	6	5	8	13	15	0	0	0	0	1	0	0	0	0	0	0	0	0	1	0	0	0	0	1	1	3	2	4	3	4	8	7	5
acriflavine resistance protein (acrB)	HP0607	0	0	0	1	0	0	1	0	0	1	0	1	0	0	0	0	2	0	1	1	0	0	0	0	0	0	0	0	0	0	0	0	0	0	0	0	0	0	0	0	7	8	7	5	12	16	12	15
toxin-like outer membrane protein	HP0610	0	0	0	0	0	1	1	0	0	0	2	0	1	1	0	3	1	1	1	0	0	2	0	0	0	0	0	0	0	0	0	0	0	0	0	0	2	0	0	0	0	1	0	0	2	0	0	3
hypothetical protein	HP0614	0	0	0	7	6	0	0	1	1	5	0	0	2	2	4	0	0	3	10	15	1	3	2	3	1	0	3	2	1	1	1	4	1	2	5	2	10	5	6	7	0	0	0	1	1	0	0	0
DNA ligase (lig) [6.5.1.2]	HP0615	0	1	0	0	0	0	1	0	0	0	0	0	1	0	0	0	2	1	0	0	7	0	4	4	0	0	3	4	7	0	4	3	3	8	0	11	6	11	19	0	3	8	5	4	0	2	1	6
aspartyl-tRNA synthetase (aspS) [6.1.1.12]	HP0617	21	15	8	17	30	4	21	16	16	12	32	32	30	29	23	57	68	54	62	65	24	21	26	26	37	15	20	28	25	27	25	22	27	25	30	64	63	81	76	94	3	8	4	9	11	10	12	10
adenylate kinase (adk)	HP0618	6	7	6	17	7	3	8	8	8	9	12	10	9	10	5	21	25	23	35	21	6	6	5	4	4	5	8	5	5	5	5	4	9	7	5	16	18	19	16	14	0	0	0	2	0	0	0	1
inorganic pyrophosphatase (ppa)	HP0620	12	2	6	10	4	16	15	20	21	9	19	18	19	17	10	47	35	45	48	23	12	7	7	6	3	7	6	15	6	6	7	14	14	12	4	26	27	36	24	13	0	0	0	1	0	0	0	0
DNA mismatch repair protein (MutS)	HP0621	0	1	1	0	1	1	0	1	1	1	0	0	0	0	3	1	1	2	1	5	1	0	0	0	0	0	0	0	0	0	1	0	0	1	1	2	0	0	1	1	3	3	0	1	1	0	0	1
UDP-N-acetylmuramate-alanine ligase (murC)	HP0623	0	1	2	2	2	0	1	0	0	1	3	2	2	2	1	3	4	4	4	4	3	2	3	3	3	0	1	0	4	5	1	1	0	0	0	4	4	3	7	8	0	0	0	0	0	0	0	0
solute-binding signature and mitochondrial signature protein (aspB)	HP0624	0	1	1	1	3	0	1	1	2	1	0	1	2	1	2	0	3	4	4	6	2	2	4	1	3	0	1	1	1	2	1	2	0	2	2	3	5	5	4	7	0	0	0	0	0	0	0	0
protein E (gcpE)	HP0625	0	0	0	0	0	0	2	1	0	0	1	2	0	1	1	1	4	1	1	1	2	1	4	0	0	0	1	0	0	0	1	1	3	2	0	3	3	7	2	0	3	2	0	1	0	1	1	3
tetrahydrodipicolinate N-succinyltransferase (dapD)	HP0626	0	1	0	1	4	0	1	2	1	1	2	2	0	3	4	2	4	2	5	9	1	0	5	6	6	0	2	1	2	4	1	2	1	9	9	2	4	7	17	19	9	10	6	6	7	6	8	5
hypothetical protein	HP0629	1	0	2	0	1	0	1	0	1	0	3	0	1	2	0	4	1	3	3	1	1	0	0	3	0	1	2	0	6	2	4	2	5	8	0	6	4	5	17	2	2	1	0	0	0	1	2	2
modulator of drug activity (mda66)	HP0630	29	16	21	14	9	16	39	37	27	16	59	52	52	29	12	104	107	110	70	37	24	17	11	12	11	16	18	14	14	7	23	20	24	14	18	63	55	49	40	36	6	4	2	2	4	1	3	2
quinone-reactive Ni-Fe hydrogenase, small subunit (hydA)	HP0631	0	0	0	0	0	0	0	0	0	0	0	1	0	0	0	0	1	0	0	0	0	0	1	0	1	2	1	0	0	0	3	2	1	0	1	5	3	2	0	2	2	2	2	3	0	2	2	1
quinone-reactive Ni-Fe hydrogenase, large subunit (hydB)	HP0632	0	0	1	1	2	1	0	0	2	2	3	2	0	1	1	4	2	1	4	5	8	3	4	1	0	0	1	3	3	3	6	6	0	1	4	14	10	7	5	7	3	8	6	1	2	2	4	2
outer membrane protein (omp13)	HP0638	0	0	0	0	0	0	1	3	1	0	1	2	3	2	0	1	3	6	3	0	0	0	0	0	0	1	0	0	0	1	0	0	0	0	0	1	0	0	0	1	0	0	6	1	5	7	4	4
conserved hypothetical protein	HP0639	0	0	0	0	0	0	0	0	0	0	0	0	0	0	0	0	0	0	0	0	1	2	1	3	0	0	0	0	1	1	0	1	0	3	1	1	3	1	7	2	0	0	0	3	0	2	1	0
NAD(P)H-flavin oxidoreductase	HP0642	11	5	7	8	6	14	19	22	22	13	18	17	14	19	8	43	41	43	49	27	6	6	4	4	5	10	6	5	6	10	8	6	6	8	15	24	18	15	18	30	0	0	1	1	0	0	1	0
glutamyl-tRNA synthetase (gltX-2) [6.1.1.17]	HP0643	5	1	2	6	10	6	14	11	9	9	11	8	14	6	3	22	23	27	21	22	3	3	11	5	9	3	6	7	6	4	8	8	13	5	3	14	17	31	16	16	0	0	0	1	0	0	0	1
soluble lytic murein transglycosylase (slt)	HP0645	0	1	0	4	5	2	1	3	1	6	2	3	5	3	5	4	5	8	8	16	0	0	2	0	2	0	0	0	0	0	0	0	1	0	1	0	0	3	0	3	2	4	0	0	1	1	1	2
UDP-glucose pyrophosphorylase (galU)	HP0646	3	3	0	0	1	0	3	2	3	1	4	2	4	2	0	7	8	6	5	2	4	3	5	4	1	0	1	4	3	1	2	5	5	4	2	6	9	14	11	4	1	1	0	1	1	0	2	0
aspartate ammonia-lyase (aspA)	HP0649	6	4	17	13	36	7	19	24	20	17	27	21	26	22	40	40	44	67	55	93	26	19	35	39	47	29	29	32	33	47	43	46	59	43	68	98	94	126	115	162	4	8	8	11	13	5	2	9
nonheme iron-containing ferritin (pfr)	HP0653	6	4	5	1	3	4	3	7	4	1	1	2	4	3	3	11	9	16	8	7	10	15	5	3	3	23	14	12	2	4	14	14	8	5	8	47	43	25	10	15	4	5	5	4	4	8	5	5
conserved hypothetical protein	HP0654	0	1	1	0	0	0	1	1	0	1	2	1	3	0	0	2	3	5	0	1	4	3	4	0	0	1	1	2	3	0	0	2	2	4	0	5	6	8	7	0	2	1	1	0	2	1	0	0
protective surface antigen D15	HP0655	0	1	0	0	0	1	9	4	0	0	0	2	5	6	0	1	12	9	6	0	2	0	0	0	0	0	0	0	1	1	1	0	0	0	0	3	0	0	1	1	9	12	6	3	10	9	18	14
conserved hypothetical protein	HP0656	0	0	0	0	0	0	0	0	1	0	0	1	3	0	0	0	1	3	1	0	5	3	4	0	0	0	0	2	1	1	1	2	1	2	0	6	5	7	3	1	0	0	0	1	0	0	1	1
processing protease (ymxG)	HP0657	25	16	30	26	43	26	20	31	35	29	29	27	31	37	37	80	63	92	98	109	6	3	4	5	3	7	4	2	2	3	7	3	4	7	1	20	10	10	14	7	15	13	17	16	18	14	17	17
Glu-tRNA(Gln) amidotransferase, subunit B (gatB)	HP0658	3	3	4	5	10	1	7	4	7	4	5	5	6	5	14	9	15	14	17	28	8	8	6	5	10	10	6	7	5	4	6	7	2	8	8	24	21	15	18	22	2	1	1	2	0	2	2	1
hypothetical protein	HP0659	0	0	1	0	5	1	2	0	1	2	0	1	0	1	2	1	3	1	2	9	0	0	0	0	1	0	0	0	0	0	0	1	1	0	1	0	1	1	0	2	3	2	0	0	2	4	4	7
chorismate synthase (aroC) [4.6.1.4]	HP0663	1	0	0	0	0	0	0	0	0	0	0	0	3	0	0	1	0	3	0	0	0	0	0	0	0	0	0	0	1	0	0	1	0	1	2	0	1	0	2	2	1	1	1	1	0	0	1	0
oxygen-independent coproporphyrinogen III oxidase (hemN)	HP0665	1	2	1	0	1	0	0	0	0	0	0	1	0	1	0	1	3	1	1	1	6	4	5	3	0	1	2	2	3	1	2	2	0	2	1	9	8	7	8	2	1	0	0	1	0	0	1	1
hypothetical protein	HP0668	1	1	1	0	1	0	0	0	1	1	0	0	1	1	2	1	1	2	2	4	0	1	0	0	0	0	1	0	1	1	1	1	1	0	0	1	3	1	1	1	1	1	0	0	1	0	1	3
outer membrane protein (omp14)	HP0671	0	0	0	0	0	0	0	0	0	0	0	0	0	0	0	0	0	0	0	0	0	0	0	0	2	0	0	0	0	2	0	0	0	0	0	0	0	0	0	4	5	7	7	9	6	2	5	9
solute-binding signature and mitochondrial signature protein (aspB)	HP0672	1	8	14	17	14	7	7	9	13	13	9	8	9	19	18	17	23	32	49	45	11	12	14	15	24	5	8	12	16	15	7	10	11	15	18	23	30	37	46	57	10	1	0	1	1	5	0	0
lipopolysaccharide biosynthesis protein (wbpB)	HP0679	3	0	0	2	2	0	1	3	2	0	1	1	4	4	1	4	2	7	8	3	3	2	2	3	4	0	0	1	2	5	1	1	2	6	5	4	3	5	11	14	0	0	0	0	0	0	0	0
ribonucleoside-diphosphate reductase 1 alpha subunit (nrdA)	HP0680	2	6	6	17	15	0	2	3	3	15	4	5	9	14	26	6	13	18	34	56	12	20	21	11	21	6	9	7	26	28	17	19	17	18	23	35	48	45	55	72	15	9	2	8	2	16	20	24
UDP-N-acetylglucosamine pyrophosphorylase (glmU)	HP0683	0	1	0	1	0	0	1	2	1	1	1	2	1	0	1	1	4	3	2	2	1	2	1	1	3	0	2	1	1	2	2	2	2	2	0	3	6	4	4	5	2	1	0	0	0	0	0	0
iron(III) dicitrate transport protein (fecA)	HP0686	0	0	0	0	0	0	1	1	0	0	0	0	0	1	0	0	1	1	1	0	0	0	1	0	0	0	2	0	1	1	1	0	1	0	2	1	2	2	1	3	6	6	8	17	19	6	7	20
iron(II) transport protein (feoB)	HP0687	2	1	3	0	0	1	0	0	0	0	1	0	1	0	0	4	1	4	0	0	0	1	0	0	1	0	0	0	1	1	0	0	0	0	0	0	1	0	1	2	4	6	3	3	0	9	7	8
hypothetical protein	HP0688	0	0	3	2	3	3	5	3	4	2	7	6	6	1	1	10	11	12	7	6	1	0	1	4	1	0	0	1	0	3	1	1	2	2	2	2	1	4	6	6	0	0	0	0	0	0	0	0
acetyl coenzyme A acetyltransferase (thiolase) (fadA)	HP0690	13	11	24	14	29	17	21	27	23	22	26	26	24	25	33	56	58	75	62	84	13	16	18	26	26	10	19	31	20	21	19	18	26	28	26	42	53	75	74	73	3	3	4	7	4	3	2	4
3-oxoadipate coA-transferase subunit A (yxjD)	HP0691	6	6	2	9	4	2	6	10	10	5	9	10	11	11	2	17	22	23	30	11	4	4	6	8	7	5	6	4	9	6	6	6	5	12	4	15	16	15	29	17	0	1	1	1	0	1	1	2
3-oxoadipate coA-transferase subunit B (yxjE)	HP0692	4	2	3	4	1	4	6	8	8	4	6	5	11	11	3	14	13	22	23	8	5	3	8	12	5	7	6	14	7	9	4	3	9	11	7	16	12	31	30	21	0	0	0	0	1	0	2	1
hydantoin utilization protein A (hyuA)	HP0695	0	0	0	0	0	0	0	0	0	1	0	0	0	0	1	0	0	0	0	2	5	10	23	4	0	0	1	4	7	0	2	2	3	4	1	7	13	30	15	1	18	43	38	17	3	3	17	26
N-methylhydantoinase	HP0696	1	0	0	1	0	0	0	0	1	2	2	0	1	4	0	3	0	1	6	2	1	0	7	1	1	0	2	5	9	5	1	6	2	3	0	2	8	14	13	6	0	1	0	0	0	1	5	4
hypothetical protein	HP0699	0	0	0	0	2	0	0	0	0	0	0	0	0	0	0	0	0	0	0	2	0	0	0	0	0	0	0	0	0	0	0	0	0	0	0	0	0	0	0	0	0	1	2	0	3	4	0	2
DNA gyrase, sub A (gyrA)	HP0701	1	0	0	0	0	0	0	0	0	0	4	0	1	0	0	5	0	1	0	0	9	5	8	4	1	6	8	11	7	3	12	9	12	9	3	27	22	31	20	7	12	16	5	7	2	8	11	6
response regulator	HP0703	0	0	0	0	0	0	0	0	0	0	0	0	0	0	0	0	0	0	0	0	1	1	2	0	0	0	0	0	0	0	0	1	0	1	0	1	2	2	1	0	0	3	0	0	0	0	1	1
excinuclease ABC subunit A (uvrA)	HP0705	0	0	0	1	0	0	0	1	0	1	0	0	0	0	0	0	0	1	1	1	1	0	1	1	2	0	0	1	0	0	2	3	4	4	1	3	3	6	5	3	11	9	5	4	2	7	10	9
outer membrane protein (omp15)	HP0706	0	0	0	0	0	0	1	1	0	0	0	6	1	0	0	0	7	2	0	0	0	0	0	0	1	0	0	0	0	1	1	0	0	0	1	1	0	0	0	3	6	6	6	7	9	8	6	5
conserved hypothetical protein	HP0709	0	0	0	2	7	0	1	0	0	4	0	0	1	4	6	0	1	1	6	17	0	1	0	1	0	0	0	0	0	0	0	0	0	0	0	0	1	0	1	0	1	1	0	1	1	0	0	0
conserved hypothetical protein	HP0710	0	0	0	0	0	3	8	8	14	0	0	11	22	22	0	3	19	30	36	0	0	0	0	0	0	0	0	0	1	0	0	0	1	0	0	0	0	1	1	0	2	6	11	8	16	7	10	11
DNA polymerase III gamma and tau subunits (dnaX)	HP0717	0	0	0	0	0	2	0	0	0	0	0	0	0	0	0	2	0	0	0	0	0	0	0	0	1	0	0	0	1	0	0	0	0	0	0	0	0	0	1	1	0	2	3	1	1	1	0	2
hypothetical protein	HP0719	3	3	7	7	6	3	5	6	6	5	5	5	3	5	5	11	13	16	18	16	4	3	2	1	4	4	3	5	1	3	4	2	4	5	3	12	8	11	7	10	0	1	4	1	1	1	2	2
hypothetical protein	HP0720	7	3	2	3	3	0	3	6	5	7	3	4	1	6	1	10	10	9	14	11	1	2	0	2	2	2	2	1	0	2	2	2	1	2	1	5	6	2	4	5	2	1	0	0	1	0	1	1
hypothetical protein	HP0721	11	6	10	13	16	14	9	23	11	19	9	6	5	12	27	34	21	38	36	62	12	7	8	7	3	9	9	7	1	0	2	4	2	4	1	23	20	17	12	4	8	8	7	3	5	4	2	1
L-asparaginase II (ansB)	HP0723	3	3	5	8	11	0	7	5	8	5	8	6	10	8	8	11	16	20	24	24	1	2	1	3	4	1	0	0	3	1	4	4	1	3	0	6	6	2	9	5	1	1	1	1	2	1	0	0
hypothetical protein	HP0729	0	0	0	0	1	1	2	2	2	0	0	4	2	2	0	1	6	4	4	1	2	2	1	1	0	0	0	0	0	1	0	2	0	1	0	2	4	1	2	1	0	0	0	0	0	1	0	0
hypothetical protein	HP0731	0	0	0	0	3	0	0	0	0	0	1	0	0	0	0	1	0	0	0	3	2	0	1	2	2	1	0	1	7	7	2	1	0	7	1	5	1	2	16	10	1	0	0	2	1	0	1	0
xanthine guanine phosphoribosyl transferase (gpt)	HP0735	5	1	3	5	2	5	4	7	11	5	6	5	4	7	2	16	10	14	23	9	2	3	1	1	3	1	2	1	1	0	2	3	3	4	5	5	8	5	6	8	0	0	0	0	0	0	0	0
phosphoserine aminotransferase (serC)	HP0736	9	4	8	6	7	1	6	13	5	1	8	6	13	11	1	18	16	34	22	9	4	7	6	5	3	4	3	6	4	3	6	5	6	5	6	14	15	18	14	12	1	0	0	0	2	0	1	0
D-alanine:D-alanine ligase A (ddlA)	HP0738	0	0	1	1	2	0	0	0	0	1	0	0	0	0	1	0	0	1	1	4	1	2	2	0	2	0	1	2	1	3	0	0	0	4	4	1	3	4	5	9	3	1	1	1	0	1	0	0
UDP-MurNac-pentapeptide presynthetase (murF)	HP0740	0	0	0	0	0	0	0	0	0	0	0	0	0	0	0	0	0	0	0	0	0	0	0	0	0	0	0	0	0	0	0	0	0	0	0	0	0	0	0	0	2	0	1	0	1	3	0	2
phosphoribosylpyrophosphate synthetase (prsA)	HP0742	0	0	0	0	0	1	2	0	0	2	0	0	1	0	0	1	2	1	0	2	0	0	0	1	0	1	2	0	0	0	1	0	0	1	0	2	2	0	2	0	6	3	2	3	2	2	0	5
lipoprotein, putative	HP0746	0	0	0	1	0	0	0	0	1	0	0	1	0	0	0	0	1	0	2	0	0	0	0	0	0	0	0	0	0	0	0	0	0	0	0	0	0	0	0	0	4	4	1	2	5	5	5	4
beta-alanine synthetase homolog	HP0757	5	1	2	3	4	0	4	3	3	1	3	6	5	4	2	8	11	10	10	7	6	3	4	2	3	2	1	1	3	4	4	2	2	4	5	12	6	7	9	12	1	1	0	0	0	0	0	0
conserved hypothetical protein	HP0760	0	0	1	0	0	0	0	0	0	0	0	0	0	0	0	0	0	1	0	0	1	0	1	0	0	0	0	0	0	0	0	1	1	1	0	1	1	2	1	0	2	2	4	0	0	3	4	2
lipoprotein, putative	HP0762	0	0	0	0	0	0	0	0	0	0	0	0	0	0	0	0	0	0	0	0	0	0	0	0	0	0	0	0	0	0	1	0	0	0	0	1	0	0	0	0	0	0	1	3	1	2	2	2
cell division protein (ftsY)	HP0763	0	0	0	0	0	0	1	1	0	0	0	0	0	0	1	0	1	1	0	1	2	0	5	1	0	0	1	2	1	0	0	2	0	0	0	2	3	7	2	0	0	0	1	3	0	2	4	4
hypothetical protein	HP0773	1	3	3	0	1	0	3	2	1	0	6	7	5	2	1	7	13	10	3	2	5	1	4	3	2	1	2	4	6	3	5	5	8	8	4	11	8	16	17	9	0	4	0	3	1	2	0	0
tyrosyl-tRNA synthetase (tyrS) [6.1.1.1]	HP0774	0	1	2	7	7	0	2	4	3	6	6	5	8	2	7	6	8	14	12	20	9	2	7	5	8	5	5	4	2	2	3	9	7	3	4	17	16	18	10	14	0	0	0	1	1	1	1	1
penta-phosphate guanosine-3'-pyrophosphohydrolase (spoT)	HP0775	0	1	0	0	0	0	2	1	0	0	0	0	1	0	0	0	3	2	0	0	1	0	1	0	1	0	1	1	1	0	0	2	1	0	0	1	3	3	1	1	5	13	4	1	0	7	4	6
uridine 5'-monophosphate (UMP) kinase (pyrH)	HP0777	0	1	0	1	4	0	0	0	0	6	0	0	0	0	1	0	1	0	1	11	4	3	2	9	5	2	1	2	3	4	1	3	2	4	4	7	7	6	16	13	1	1	2	1	1	1	3	4
aconitase B (acnB) [4.2.1.3]	HP0779	25	30	29	52	63	4	34	33	41	35	24	35	45	68	65	53	99	107	161	163	47	47	56	69	48	35	58	71	71	56	56	69	57	63	61	138	174	184	203	165	17	18	4	24	18	18	25	23
hypothetical protein	HP0783	3	3	2	7	3	5	7	8	5	18	5	10	10	5	9	13	20	20	17	30	0	2	2	2	0	5	3	4	0	1	0	0	1	2	0	5	5	7	4	1	0	0	0	0	0	0	0	0
conserved hypothetical secreted protein	HP0785	3	0	2	6	1	3	4	3	4	4	4	8	5	3	4	10	12	10	13	9	0	0	0	0	0	1	0	0	0	0	1	1	0	0	0	2	1	0	0	0	0	0	0	0	0	0	0	0
preprotein translocase subunit (secA)	HP0786	2	0	1	0	0	0	0	0	1	1	0	1	0	0	2	2	1	1	1	3	12	9	8	8	0	4	4	4	16	10	8	13	7	14	2	24	26	19	38	12	22	22	16	17	2	10	17	15
hypothetical protein	HP0788	0	0	0	0	0	0	0	0	0	0	0	0	0	1	0	0	0	0	1	0	0	0	0	1	0	0	0	0	0	0	0	0	0	0	0	0	0	0	1	0	1	1	1	3	4	0	1	1
anti-codon nuclease masking agent (prrB)	HP0790	0	0	0	0	0	0	1	0	0	0	0	0	0	1	0	0	1	0	1	0	0	0	0	0	0	0	0	0	0	1	0	0	0	3	0	0	0	0	3	1	1	0	2	0	0	0	1	0
cadmium-transporting ATPase, P-type (cadA)	HP0791	0	0	1	1	1	0	1	0	1	1	0	0	0	0	0	0	1	1	2	2	0	0	1	1	1	0	0	0	0	0	0	0	1	1	0	0	0	2	2	1	4	4	5	4	7	13	11	8
sigma-54 interacting protein	HP0792	1	0	0	0	0	1	0	0	0	1	0	0	0	0	0	2	0	0	0	1	1	0	0	0	0	1	0	0	3	0	0	0	0	2	2	2	0	0	5	2	4	3	4	0	0	0	1	1
peptide deformylase (def) [3.5.1.88]	HP0793	2	5	4	3	1	4	5	6	5	4	5	8	8	3	0	11	18	18	11	5	2	0	0	1	1	0	2	1	1	1	2	2	1	3	1	4	4	2	5	3	0	0	0	0	0	0	0	0
ATP-dependent Clp protease, proteolytic subunit ClpP (clpP) [3.4.21.92]	HP0794	1	2	3	2	2	2	3	9	8	6	4	7	9	8	4	7	12	21	18	12	6	2	4	5	6	9	6	9	5	2	8	7	6	5	12	23	15	19	15	20	1	0	2	3	3	2	0	1
trigger factor (tig)	HP0795	0	7	2	14	22	0	14	7	11	25	9	8	13	11	26	9	29	22	36	73	25	16	21	19	14	26	28	20	17	15	34	39	42	15	17	85	83	83	51	46	29	32	22	29	16	14	26	27
flagellar sheath adhesin hpaA	HP0797	0	0	0	1	1	2	11	11	8	1	3	9	12	6	0	5	20	23	15	2	3	1	0	3	1	2	2	1	1	1	4	2	0	2	2	9	5	1	6	4	9	8	14	21	36	27	26	30
GTP cyclohydrolase II (ribA) [3.5.4.25]	HP0802	1	1	0	0	3	0	1	0	2	0	0	1	0	2	1	1	3	0	4	4	5	3	3	2	0	1	0	0	2	3	2	4	2	3	4	8	7	5	7	7	1	1	1	1	1	0	1	0
GTP cyclohydrolase II-3,4-dihydroxy-2-butanone 4-phosphate synthase (ribAB) [3.5.4.25]	HP0804	0	2	0	1	2	0	1	0	1	0	1	2	2	3	0	1	5	2	5	2	2	2	5	3	4	0	1	1	10	6	1	2	4	11	5	3	5	10	24	15	2	2	0	3	0	3	1	3
iron(III) dicitrate transport protein (fecA)	HP0807	0	0	0	0	0	0	0	0	0	1	0	1	0	0	1	0	1	0	0	2	0	0	0	0	0	0	3	0	0	0	0	1	1	0	2	0	4	1	0	2	1	2	1	7	5	4	1	11
hypothetical protein	HP0809	0	0	0	0	0	0	0	0	0	0	0	0	0	0	0	0	0	0	0	0	0	0	0	0	0	0	0	0	0	0	0	0	0	0	1	0	0	0	0	1	0	1	6	3	5	7	7	5
conserved hypothetical protein	HP0813	2	1	3	1	0	1	1	5	2	0	3	1	1	0	1	6	3	9	3	1	0	1	0	0	1	0	0	0	0	0	1	0	0	0	1	1	1	0	0	2	0	0	0	0	0	0	0	0
thiamin biosynthesis protein (thiF)	HP0814	0	1	0	0	0	0	0	0	0	1	0	0	0	0	0	0	1	0	0	1	1	0	0	0	0	0	0	0	0	0	0	0	0	2	0	1	0	0	2	0	0	1	0	0	0	0	0	3
excinuclease ABC subunit C (uvrC)	HP0821	0	0	0	0	0	0	0	0	0	0	0	0	0	0	1	0	0	0	0	1	0	0	0	0	0	0	0	0	0	0	0	0	0	0	0	0	0	0	0	0	0	0	0	0	0	0	0	0
homoserine dehydrogenase (metL)	HP0822	0	0	0	0	0	0	0	0	0	0	0	0	0	1	0	0	0	0	1	0	1	0	0	1	0	0	1	0	0	1	0	2	0	0	0	1	3	0	1	1	6	2	5	2	0	0	5	1
thioredoxin (trxA)	HP0824	9	11	11	12	19	14	20	26	29	25	14	24	23	13	24	37	55	60	54	68	12	14	17	15	16	15	21	21	5	9	15	12	20	18	17	42	47	58	38	42	1	1	5	4	4	2	2	2
thioredoxin reductase (trxB)	HP0825	36	27	55	46	44	18	86	86	77	46	99	103	102	78	95	153	216	243	201	185	39	28	36	34	51	25	31	38	36	51	47	41	40	48	44	111	100	114	118	146	12	10	4	6	3	8	9	7
lipooligosaccharide 5G8 epitope biosynthesis-associated protein (lex2B)	HP0826	0	0	0	0	0	0	0	0	0	0	0	0	0	0	0	0	0	0	0	0	0	0	0	0	0	1	0	0	0	0	0	0	0	0	1	1	0	0	0	1	0	0	1	0	0	1	2	1
ss-DNA binding protein 12RNP2 precursor	HP0827	6	3	3	2	2	4	9	9	4	5	6	7	5	6	1	16	19	17	12	8	7	4	5	1	0	5	5	6	0	0	4	7	6	0	1	16	16	17	1	1	0	1	2	0	0	0	0	0
ATP synthase F0, subunit a (atpB)	HP0828	0	0	0	0	0	0	0	0	0	0	0	0	0	0	0	0	0	0	0	0	0	0	0	0	0	1	0	0	0	0	0	0	0	0	0	1	0	0	0	0	2	0	1	2	2	2	2	2
inosine-5'-monophosphate dehydrogenase (guaB)	HP0829	0	0	0	6	19	1	0	0	1	5	0	0	2	3	16	1	0	2	10	40	9	10	9	19	21	13	17	15	26	30	19	16	22	26	27	41	43	46	71	78	18	12	4	13	13	7	6	14
Glu-tRNA(Gln) amidotransferase, subunit A (gatA)	HP0830	0	3	3	5	6	3	5	5	7	9	4	7	8	9	8	7	15	16	21	23	10	5	6	7	8	6	10	10	4	8	4	8	6	6	9	20	23	22	17	25	2	1	0	0	0	0	1	1
spermidine synthase (speE)	HP0832	2	3	4	10	7	5	7	3	8	12	6	6	6	9	10	13	16	13	27	29	9	7	11	8	7	3	6	6	9	5	8	9	4	11	7	20	22	21	28	19	2	1	0	1	1	0	1	0
GTP-binding protein homologue (yphC)	HP0834	0	0	1	0	0	0	1	0	0	0	1	0	0	0	0	1	1	1	0	0	2	0	0	1	0	0	0	1	0	0	0	0	0	0	1	2	0	1	1	1	2	3	4	0	0	1	0	0
histone-like DNA-binding protein HU (hup)	HP0835	1	2	4	10	9	0	5	11	11	12	9	11	9	9	20	10	18	24	30	41	12	8	8	6	7	15	15	13	3	7	9	5	8	7	9	36	28	29	16	23	4	4	7	10	10	1	2	2
hypothetical protein	HP0837	0	0	0	0	0	0	0	0	0	1	0	1	0	0	0	0	1	0	0	1	0	0	0	0	0	0	0	0	0	0	0	0	0	0	0	0	0	0	0	0	0	1	1	0	1	0	2	1
flaA1 protein	HP0840	2	0	0	0	0	0	3	2	1	2	8	1	8	2	2	10	4	10	3	4	1	0	1	3	2	0	1	1	0	3	1	1	1	1	1	2	2	3	4	6	0	0	0	0	0	0	0	0
pantothenate metabolism flavoprotein (dfp)	HP0841	0	0	0	0	0	0	1	0	0	0	0	0	0	0	0	0	1	0	0	0	0	0	0	0	0	0	1	0	1	1	0	0	0	2	0	0	1	0	3	1	2	4	1	0	0	1	1	0
type I restriction enzyme M protein (hsdM)	HP0850	0	0	0	0	0	0	1	0	0	0	2	1	0	2	0	2	2	0	2	0	3	3	7	5	1	5	3	4	5	7	2	9	5	8	8	10	15	16	18	16	3	3	3	4	3	3	0	3
hypothetical protein	HP0852	0	0	0	0	1	0	0	0	1	1	0	0	0	0	0	0	0	0	1	2	1	0	0	0	2	1	0	0	1	2	2	1	3	1	3	4	1	3	2	7	0	0	0	0	0	0	0	0
ABC transporter, ATP-binding protein (yheS)	HP0853	0	2	0	0	0	0	0	0	1	1	0	0	0	0	1	0	2	0	1	2	9	6	9	7	0	3	3	4	10	5	5	2	0	10	1	17	11	13	27	6	1	2	2	0	0	0	3	1
GMP reductase (guaC)	HP0854	1	0	0	1	3	1	0	0	0	3	0	0	0	1	1	2	0	0	2	7	4	2	2	3	8	2	1	2	4	1	3	5	6	5	6	9	8	10	12	15	1	1	0	3	1	4	1	4
phosphoheptose isomerase (gmhA)	HP0857	0	3	0	5	3	0	1	2	2	6	1	0	2	3	3	1	4	4	10	12	6	8	9	4	5	1	2	1	6	1	3	4	6	10	2	10	14	16	20	8	3	2	4	8	3	4	2	3
ADP-heptose synthase (rfaE)	HP0858	1	2	0	0	0	0	1	0	1	2	0	2	3	2	1	1	5	3	3	3	7	5	8	3	1	3	6	5	6	0	5	7	2	10	2	15	18	15	19	3	7	6	0	4	0	4	2	3
ADP-L-glycero-D-mannoheptose-6-epimerase (rfaD)	HP0859	0	0	0	1	1	3	3	2	1	2	1	1	1	0	2	4	4	3	2	5	4	6	6	5	5	3	1	3	4	7	3	8	8	6	3	10	15	17	15	15	8	7	6	6	4	4	5	4
lipoprotein, putative	HP0863	0	0	0	0	0	0	2	0	0	0	1	0	0	0	1	1	2	0	0	1	2	0	0	0	0	0	0	0	0	0	1	0	0	0	1	3	0	0	0	1	5	11	8	1	12	9	10	6
hypothetical protein	HP0864	0	0	0	0	0	0	0	0	0	0	0	0	0	0	0	0	0	0	0	0	0	0	0	0	0	0	0	0	0	0	0	0	0	0	0	0	0	0	0	0	1	0	3	1	2	5	2	4
deoxyuridine 5'-triphosphate nucleotidohydrolase (dut)	HP0865	8	4	5	8	4	6	6	6	7	6	6	4	7	2	4	20	14	18	17	14	3	4	4	6	4	2	2	2	1	4	2	4	3	3	4	7	10	9	10	12	1	2	0	0	0	1	1	0
transcription elongation factor GreA (greA)	HP0866	7	2	2	3	0	2	3	6	7	6	3	3	6	3	6	12	8	14	13	12	4	5	4	1	0	6	4	8	1	2	2	3	4	3	3	12	12	16	5	5	1	0	0	0	0	3	0	0
CDP-diglyceride hydrolase (cdh)	HP0871	1	2	3	6	7	4	6	5	5	7	4	6	5	6	6	9	14	13	17	20	0	1	3	2	1	0	0	0	1	1	1	0	1	2	0	1	1	4	5	2	0	0	0	0	0	1	1	1
catalase [1.11.1.6]	HP0875	57	48	48	43	74	44	55	52	55	46	34	39	45	65	139	135	142	145	163	259	15	10	16	26	9	17	28	24	20	11	15	23	20	37	21	47	61	60	83	41	31	35	29	32	32	43	43	36
iron-regulated outer membrane protein (frpB)	HP0876	0	0	1	0	1	0	0	0	0	0	0	0	0	0	0	0	0	1	0	1	0	0	0	1	0	0	0	1	0	0	0	0	0	0	0	0	0	1	1	0	0	0	3	4	5	1	2	9
hypothetical protein	HP0884	1	0	1	0	1	0	2	3	3	4	5	2	6	2	8	6	4	10	5	13	0	2	3	3	1	1	0	1	3	4	2	2	1	2	2	3	4	5	8	7	2	0	0	0	1	0	0	2
cysteinyl-tRNA synthetase (cysS) [6.1.1.16]	HP0886	2	5	5	3	2	1	4	3	6	3	7	2	4	8	1	10	11	12	17	6	7	9	10	3	0	1	4	4	9	3	6	4	5	5	1	14	17	19	17	4	0	0	1	0	0	1	0	0
vacuolating cytotoxin	HP0887	0	4	2	140	81	0	0	0	38	19	0	0	1	46	44	0	4	3	224	144	1	3	1	3	6	2	1	3	17	20	11	8	2	20	23	14	12	6	40	49	24	26	36	49	69	51	54	88
iron(III) dicitrate ABC transporter, ATP-binding protein (fecE)	HP0888	0	0	0	0	0	0	0	0	0	0	0	0	0	0	0	0	0	0	0	0	0	0	0	0	1	0	0	0	0	0	0	0	0	0	1	0	0	0	0	2	0	0	1	0	1	2	0	1
conserved hypothetical protein	HP0891	3	2	7	8	13	4	9	9	14	8	8	12	19	9	11	15	23	35	31	32	10	9	12	13	8	5	6	4	9	9	8	9	9	9	13	23	24	25	31	30	0	2	0	3	3	0	1	1
hypothetical protein	HP0893	0	0	0	0	0	0	0	0	0	0	0	0	0	0	0	0	0	0	0	0	0	0	0	0	0	0	0	1	0	0	0	0	0	0	0	0	0	1	0	0	0	0	1	3	1	1	0	1
outer membrane protein (omp19)	HP0896	0	0	0	0	0	0	12	10	7	0	0	10	5	14	0	0	22	15	21	0	2	0	0	0	2	0	0	0	0	4	0	0	0	1	5	2	0	0	1	11	23	27	24	30	60	51	54	70
hydrogenase expression-formation protein (hypB)	HP0900	10	12	6	14	4	5	9	19	11	9	9	8	18	17	7	24	29	43	42	20	20	14	20	19	4	14	16	13	9	5	13	15	11	19	7	47	45	44	47	16	4	3	1	3	3	7	3	4
hypothetical protein	HP0902	5	2	5	2	3	1	7	4	2	3	6	5	2	3	4	12	14	11	7	10	4	3	1	1	2	8	6	3	1	1	4	2	4	4	5	16	11	8	6	8	1	0	1	0	1	3	2	0
outer membrane protein (omp20)	HP0912	0	1	0	0	0	1	7	4	8	0	1	8	8	18	0	2	16	12	26	0	3	1	2	1	2	6	3	2	1	3	7	3	0	3	5	16	7	4	5	10	30	34	39	41	34	43	33	36
outer membrane protein (omp21)	HP0913	0	0	0	0	1	1	7	7	12	0	0	2	7	13	0	1	9	14	25	1	1	0	1	0	2	0	2	3	0	2	2	4	0	0	0	3	6	4	0	4	29	33	26	31	32	16	15	22
hypothetical protein	HP0914	0	0	0	0	1	0	0	0	0	0	0	0	0	0	0	0	0	0	0	1	0	0	0	0	0	0	0	0	0	0	0	0	0	0	0	0	0	0	0	0	2	3	2	2	2	0	0	1
carbamoyl-phosphate synthase (glutamine-hydrolysing) (pyrAb)	HP0919	1	0	0	0	1	2	0	0	0	1	0	0	0	1	0	3	0	0	1	2	1	3	6	3	0	0	3	1	1	2	2	2	0	10	0	3	8	7	14	2	9	13	1	14	1	8	9	8
glyceraldehyde-3-phosphate dehydrogenase (gap)	HP0921	0	0	2	0	0	0	1	0	0	1	0	0	0	1	1	0	1	2	1	2	1	0	0	0	2	0	0	0	0	0	1	3	1	2	2	2	3	1	2	4	1	1	0	1	0	0	0	0
4-oxalocrotonate tautomerase (dmpI)	HP0924	0	0	0	0	1	0	3	2	3	1	0	0	1	0	1	0	3	3	3	3	2	0	1	3	0	0	1	0	0	0	0	0	0	1	0	2	1	1	4	0	0	1	0	0	0	0	0	0
conserved hypothetical protein	HP0926	1	0	0	0	1	0	0	0	0	0	0	1	0	1	0	1	1	0	1	1	0	0	0	0	1	0	0	0	0	0	0	0	0	0	0	0	0	0	0	1	2	4	0	0	3	0	1	1
geranyltranstransferase (ispA)	HP0929	0	1	0	4	5	0	0	0	0	1	0	2	3	2	3	0	3	3	6	9	2	1	6	3	1	0	2	2	1	1	2	2	2	1	1	4	5	10	5	3	0	0	0	0	0	0	0	0
stationary-phase survival protein (surE)	HP0930	0	2	1	4	4	0	0	3	3	5	0	1	1	2	6	0	3	5	9	15	4	6	6	4	1	1	1	2	3	5	3	5	3	6	6	8	12	11	13	12	3	4	3	3	2	1	2	1
amino acid ABC transporter, periplasmic binding protein (yckK)	HP0940	2	3	4	5	2	6	3	6	2	4	8	7	5	2	2	16	13	15	9	8	1	0	1	0	0	0	0	0	0	0	0	0	0	2	1	1	0	1	2	1	0	0	1	0	0	0	1	1
D-amino acid dehydrogenase (dadA)	HP0943	0	2	0	1	0	0	1	0	0	1	0	0	0	0	0	0	3	0	1	1	2	1	2	2	1	1	2	1	3	5	3	3	1	0	5	6	6	4	5	11	5	8	7	5	3	6	6	8
conserved hypothetical protein	HP0944	0	4	1	10	3	7	4	9	3	3	0	2	1	3	2	7	10	11	16	8	4	4	3	7	2	5	1	3	4	5	0	1	0	0	2	9	6	6	11	9	0	0	0	0	0	0	0	0
hypothetical protein	HP0948	0	0	0	0	0	0	0	0	0	0	0	0	0	0	0	0	0	0	0	0	0	0	0	1	0	0	0	0	0	1	0	0	0	0	0	0	0	0	1	1	0	0	1	1	1	2	0	3
acetyl-CoA carboxylase beta subunit (accD)	HP0950	0	0	0	0	0	1	0	0	0	1	0	0	1	0	0	1	0	1	0	1	0	0	0	0	1	1	0	0	0	0	0	0	0	1	0	1	0	0	1	1	0	0	3	0	0	0	4	3
hypothetical protein	HP0953	6	7	6	19	10	4	12	15	14	25	10	10	14	16	14	20	29	35	49	49	3	4	7	3	4	2	1	2	1	1	3	6	0	6	4	8	11	9	10	9	0	0	2	1	3	1	2	0
oxygen-insensitive NAD(P)H nitroreductase	HP0954	0	0	1	5	11	1	0	3	3	6	1	0	2	4	11	2	0	6	12	28	15	12	11	15	11	10	9	10	6	16	6	10	10	12	14	31	31	31	33	41	4	4	4	11	9	2	11	15
hypothetical protein	HP0958	1	1	1	11	12	1	5	10	12	12	1	1	4	6	3	3	7	15	29	27	16	12	15	8	14	10	12	14	10	10	17	16	15	14	5	43	40	44	32	29	1	5	7	5	7	0	0	2
conserved hypothetical protein	HP0959	0	2	3	1	0	2	1	3	1	0	1	2	2	1	1	3	5	8	3	1	0	1	0	0	0	0	1	0	0	2	0	0	1	2	1	0	2	1	2	3	0	0	1	0	0	1	0	0
glycyl-tRNA synthetase, alpha subunit (glyQ) [6.1.1.14]	HP0960	0	1	1	3	5	0	0	0	0	3	0	2	1	0	3	0	3	2	3	11	6	1	7	5	5	0	1	1	2	3	5	4	4	5	3	11	6	12	12	11	2	1	0	1	0	2	2	1
glycerol-3-phosphate dehydrogenase, NAD(P)+ dependent	HP0961	2	0	1	1	0	0	3	2	2	0	3	3	2	1	1	5	6	5	4	1	1	0	1	1	2	2	0	1	1	0	0	1	0	1	0	3	1	2	3	2	0	0	0	0	0	0	0	0
conserved hypothetical protein	HP0966	1	0	0	2	2	0	2	1	2	0	1	3	3	4	1	2	5	4	8	3	1	0	0	0	2	0	0	1	0	1	0	0	1	1	0	1	0	2	1	3	0	0	0	0	0	0	1	0
nickel-cobalt-cadmium resistance protein (nccB)	HP0970	0	0	1	3	1	0	2	3	4	3	1	2	2	2	3	1	4	6	9	7	0	1	0	0	0	0	0	0	0	0	0	1	1	0	0	0	2	1	0	0	0	0	1	0	0	0	0	0
glycyl-tRNA synthetase, beta subunit (glyS) [6.1.1.14]	HP0972	0	1	2	1	2	0	1	2	0	0	2	1	1	2	1	2	3	5	3	3	7	6	6	5	5	1	1	2	10	10	2	4	6	6	8	10	11	14	21	23	0	0	0	0	0	0	0	0
hypothetical protein	HP0973	12	5	5	16	9	8	3	6	8	18	6	6	10	12	10	26	14	21	36	37	3	4	4	4	2	2	2	3	1	2	6	3	6	2	0	11	9	13	7	4	1	6	4	4	2	2	2	3
phosphoglycerate mutase (pgm)	HP0974	3	1	7	3	2	9	13	8	10	5	12	15	10	11	5	24	29	25	24	12	3	2	8	3	5	1	4	3	4	5	4	4	5	4	3	8	10	16	11	13	1	0	0	0	1	1	0	0
conserved hypothetical secreted protein	HP0977	0	0	0	0	0	0	0	0	0	0	0	0	0	0	1	0	0	0	0	1	0	0	0	0	0	0	0	0	1	1	0	0	0	1	0	0	0	0	2	1	5	6	8	0	5	8	10	11
cell division protein (ftsA) protein	HP0978	0	0	0	0	0	0	0	0	0	0	1	0	0	0	0	1	0	0	0	0	1	1	1	1	0	1	0	0	0	0	2	1	0	4	0	4	2	1	5	0	18	16	11	12	0	7	8	6
cell divison protein (ftsZ)	HP0979	0	0	0	0	0	0	1	0	1	0	0	0	0	0	0	0	1	0	1	0	4	0	3	2	0	0	1	0	0	0	1	2	0	2	0	5	3	3	4	0	0	2	3	1	1	2	1	3
conserved hypothetical integral membrane protein	HP0983	0	0	0	0	0	0	0	0	0	0	0	0	0	0	1	0	0	0	0	1	0	0	0	1	0	1	0	1	0	0	0	0	0	0	0	1	0	1	1	0	1	0	4	6	7	3	4	2
hypothetical protein	HP0994	0	0	1	2	0	3	0	1	0	4	4	1	1	0	0	7	1	3	2	4	3	1	0	1	2	1	0	0	0	1	0	0	0	1	1	4	1	0	2	4	0	0	0	0	0	0	0	0
integrase-recombinase (xerD)	HP0995	1	0	0	0	0	0	0	0	0	0	0	0	0	0	0	1	0	0	0	0	0	0	1	1	1	0	0	0	0	0	0	1	0	0	0	0	1	1	1	1	0	0	0	0	0	0	0	0
lipoprotein, putative	HP1002	0	0	0	0	1	0	0	0	0	2	1	2	1	1	0	1	2	1	1	3	0	0	0	0	0	0	1	0	2	2	0	0	0	0	0	0	1	0	2	2	0	2	4	1	9	7	4	10
polyphosphate kinase (ppk)	HP1010	0	1	0	0	2	0	0	0	0	0	0	0	0	0	0	0	1	0	0	2	2	1	0	0	0	0	0	0	0	1	1	1	0	1	1	3	2	0	1	2	2	2	2	0	1	4	5	6
dihydroorotate dehydrogenase (pyrD)	HP1011	0	0	0	0	0	0	1	0	0	0	1	0	0	0	0	1	1	0	0	0	0	0	1	0	0	1	0	0	0	0	0	0	0	0	0	1	0	1	0	0	1	3	2	2	1	1	0	3
protease (pqqE)	HP1012	13	10	21	10	30	17	20	19	19	13	22	24	26	41	37	52	54	66	70	80	3	0	0	5	0	0	0	1	0	0	4	1	1	0	1	7	1	2	5	1	10	11	13	7	6	11	10	15
dihydrodipicolinate synthetase (dapA)	HP1013	6	6	8	5	5	10	8	10	9	8	7	13	12	8	5	23	27	30	22	18	10	3	6	7	7	2	4	3	2	4	6	7	6	6	5	18	14	15	15	16	2	2	0	2	1	0	1	2
7-alpha-hydroxysteroid dehydrogenase (hdhA)	HP1014	4	4	3	2	6	3	6	6	5	8	7	3	8	4	4	14	13	17	11	18	1	2	3	3	1	2	4	3	0	0	2	3	3	1	3	5	9	9	4	4	6	3	6	5	5	5	6	7
serine protease (htrA)	HP1019	0	4	2	12	29	1	6	4	3	16	1	6	10	17	32	2	16	16	32	77	0	0	0	0	0	1	0	0	0	0	0	0	0	0	0	1	0	0	0	0	21	19	21	7	17	15	13	9
response regulator	HP1021	0	0	0	0	0	1	1	1	0	1	2	1	1	1	0	3	2	2	1	1	1	2	3	1	0	1	0	1	4	2	4	3	2	1	0	6	5	6	6	2	5	5	0	3	1	3	10	2
co-chaperone-curved DNA binding protein A (CbpA)	HP1024	0	1	0	0	0	0	0	0	0	0	0	0	0	0	0	0	1	0	0	0	0	1	1	0	0	0	0	0	0	1	2	0	1	0	0	2	1	2	0	1	3	1	4	3	0	4	2	2
ferric uptake regulation protein (fur)	HP1027	1	1	1	2	0	1	0	1	0	0	0	0	0	0	0	2	1	2	2	0	2	3	1	0	0	0	2	1	2	1	5	5	5	3	2	7	10	7	5	3	3	3	4	5	0	4	2	8
hypothetical protein	HP1029	4	2	2	2	0	2	3	3	3	0	7	8	6	5	0	13	13	11	10	0	2	2	0	3	0	0	2	3	4	0	1	2	3	3	0	3	6	6	10	0	0	0	0	0	0	0	0	0
conserved hypothetical protein	HP1037	20	10	18	27	28	26	24	34	40	27	35	39	40	48	24	81	73	92	115	79	17	12	27	17	26	12	18	20	21	18	18	13	20	19	20	47	43	67	57	64	4	3	2	4	4	3	4	1
3-dehydroquinase type II (aroQ)	HP1038	8	3	6	9	7	4	18	20	20	10	9	16	19	15	14	21	37	45	44	31	8	7	6	12	15	13	9	8	9	14	14	18	16	16	23	35	34	30	37	52	1	1	1	6	4	2	2	3
ribosomal protein S15 (rpsO)	HP1040	0	2	0	1	3	0	0	0	0	0	1	0	0	0	1	1	2	0	1	4	3	3	3	2	2	3	2	1	1	1	1	4	2	1	2	7	9	6	4	5	0	2	1	3	1	1	2	2
flagellar biosynthesis protein (flhA)	HP1041	0	0	0	0	1	0	0	0	0	1	1	1	2	2	0	1	1	2	2	2	1	0	0	1	0	0	1	0	0	0	0	2	0	0	0	1	3	0	1	0	0	1	0	0	1	3	0	0
hypothetical protein	HP1042	4	1	0	1	1	0	1	3	5	0	3	2	3	5	0	7	4	6	11	1	2	4	2	2	2	4	1	1	3	1	1	4	2	1	1	7	9	5	6	4	1	0	0	2	0	1	0	1
response regulator	HP1043	1	4	0	1	0	0	2	1	3	1	1	1	3	6	0	2	7	4	10	1	6	6	4	6	0	2	2	1	3	2	2	5	6	1	0	10	13	11	10	2	1	0	1	5	1	3	2	3
acetyl-CoA synthetase (acoE)	HP1045	0	2	2	1	14	0	7	3	1	4	8	5	7	3	19	8	14	12	5	37	9	6	11	11	16	3	3	5	16	13	17	14	4	16	16	29	23	20	43	45	7	12	13	18	16	10	17	14
translation initiation factor IF-2 (infB)	HP1048	0	0	1	1	0	0	1	0	0	1	0	0	1	0	0	0	1	2	1	1	5	1	4	1	0	6	5	6	11	4	9	15	9	2	1	20	21	19	14	5	26	21	15	13	3	21	17	23
homoserine kinase (thrB) [2.7.1.39]	HP1050	0	0	0	0	0	0	0	0	0	0	0	0	0	0	0	0	0	0	0	0	0	0	0	0	0	0	0	0	0	0	0	0	0	0	0	0	0	0	0	0	0	0	1	0	1	1	0	3
hypothetical protein	HP1057	0	1	0	0	0	0	0	0	0	0	0	0	0	0	0	0	1	0	0	0	0	0	0	0	0	0	0	0	0	0	0	0	0	0	0	0	0	0	0	0	0	0	0	0	0	0	2	1
3-methyl-2-oxobutanoate hydroxymethyltransferase (panB) [2.1.2.11]	HP1058	0	0	4	0	2	1	2	4	3	1	4	0	4	5	4	5	2	12	8	7	2	1	0	0	2	1	1	0	1	6	1	0	4	2	5	4	2	4	3	13	0	0	1	0	0	1	2	0
S-adenosylmethionine:tRNA ribosyltransferase-isomerase (queA)	HP1062	2	0	0	0	0	1	1	1	1	0	2	1	2	0	1	5	2	3	1	1	1	0	1	3	0	0	0	1	1	2	0	0	1	1	0	1	0	3	5	2	1	0	1	0	0	0	0	0
hypothetical protein	HP1065	1	2	2	0	0	0	3	2	1	0	2	1	2	3	2	3	6	6	4	2	1	1	0	0	1	0	0	0	0	1	0	0	1	0	1	1	1	1	0	3	1	0	0	0	0	0	0	0
chemotaxis protein (cheY)	HP1067	5	5	6	9	6	4	11	11	10	13	10	10	6	5	3	19	26	23	24	22	4	9	5	3	2	10	7	8	1	1	5	2	3	4	5	19	18	16	8	8	0	0	0	3	3	0	0	2
ribosomal protein L11 methyltransferase (prmA)	HP1068	0	0	0	0	0	0	0	1	0	0	1	0	0	0	0	1	0	1	0	0	0	0	3	1	1	0	0	0	0	0	0	1	0	1	0	0	1	3	2	1	0	0	0	0	0	1	3	2
cell division protein (ftsH)	HP1069	0	0	0	0	0	0	3	1	1	2	0	0	1	0	0	0	3	2	1	2	0	0	0	0	0	1	0	0	2	0	0	1	0	0	1	1	1	0	2	1	8	6	12	7	2	18	10	12
copper-transporting ATPase, P-type (copA)	HP1072	1	0	0	0	0	0	0	0	0	0	0	1	0	0	0	1	1	0	0	0	0	0	0	0	1	0	0	0	0	0	0	0	0	0	0	0	0	0	0	1	2	1	0	0	1	2	2	3
copper ion binding protein (copP)	HP1073	0	0	1	4	1	0	0	4	2	8	0	5	1	1	1	0	5	6	7	10	1	2	1	4	2	2	2	3	0	1	1	3	3	2	1	4	7	7	6	4	0	0	0	1	0	1	1	0
conserved hypothetical protein	HP1075	0	0	0	0	1	0	0	0	2	5	2	2	2	0	0	2	2	2	2	6	2	2	0	0	1	0	0	0	0	0	2	2	1	0	0	4	4	1	0	1	0	0	2	0	0	1	0	0
nickel transport protein (nixA)	HP1077	0	0	0	0	0	0	0	0	0	0	0	0	0	0	0	0	0	0	0	0	0	0	0	0	0	0	0	0	0	0	0	0	0	0	0	0	0	0	0	0	2	4	4	2	3	3	5	5
hypothetical protein	HP1079	0	1	0	0	2	0	0	0	1	3	0	0	0	2	1	0	1	0	3	6	7	1	4	5	7	1	0	2	3	6	1	2	7	2	12	9	3	13	10	25	2	1	0	2	0	0	1	0
hypothetical protein	HP1083	0	0	1	0	0	0	3	0	0	0	1	3	1	2	0	1	6	2	2	0	0	0	0	0	0	0	0	0	0	0	0	0	0	0	1	0	0	0	0	1	1	4	2	4	5	4	6	8
aspartate transcarbamoylase (pyrB)	HP1084	3	0	4	0	0	3	4	1	0	0	2	1	0	1	0	8	5	5	1	0	0	0	0	1	0	0	0	0	2	1	0	0	4	2	1	0	0	4	5	2	0	0	0	2	1	1	0	0
transketolase A (tktA) [2.2.1.1]	HP1088	1	1	2	2	0	0	4	6	0	3	1	4	3	6	5	2	9	11	8	8	5	4	6	4	2	3	0	0	3	2	1	5	6	5	3	9	9	12	12	7	3	1	0	0	0	2	1	1
alpha-ketoglutarate permease (kgtP)	HP1091	0	0	0	0	0	0	0	0	0	1	0	0	0	0	1	0	0	0	0	2	0	0	0	0	1	0	0	0	0	0	0	0	0	0	0	0	0	0	0	1	0	0	0	2	0	1	1	0
conserved hypothetical secreted protein	HP1098	12	7	13	27	13	15	13	17	20	23	16	14	22	18	21	43	34	52	65	57	8	4	4	8	3	5	3	2	2	0	10	8	6	9	3	23	15	12	19	6	1	1	10	5	7	3	3	4
2-keto-3-deoxy-6-phosphogluconate aldolase (eda) [ ]	HP1099	8	4	7	12	5	8	10	11	8	8	8	9	10	8	6	24	23	28	28	19	5	6	2	5	8	5	5	5	4	4	6	7	6	8	5	16	18	13	17	17	0	0	0	1	3	0	0	0
6-phosphogluconate dehydratase	HP1100	0	1	2	13	23	1	2	5	4	5	4	3	4	9	19	5	6	11	26	47	9	7	17	14	16	10	6	12	5	13	9	12	11	19	17	28	25	40	38	46	2	1	2	3	6	1	0	3
glucose-6-phosphate dehydrogenase (g6pD)	HP1101	1	1	2	2	3	2	3	5	3	0	7	4	4	2	0	10	8	11	7	3	4	0	6	3	4	3	4	2	5	3	8	4	1	4	0	15	8	9	12	7	0	0	2	0	1	0	0	0
6-phosphogluconolactonase (pgl) [3.1.1.31]	HP1102	2	0	0	0	0	1	3	2	0	0	3	2	2	0	0	6	5	4	0	0	2	4	3	3	0	0	1	3	0	0	1	0	1	0	0	3	5	7	3	0	0	0	0	0	0	0	0	0
glucokinase (glk)	HP1103	0	2	3	1	2	0	1	1	1	0	1	2	6	2	2	1	5	10	4	4	2	2	2	4	4	0	2	0	3	2	2	5	2	6	4	4	9	4	13	10	3	8	4	6	4	3	2	4
cinnamyl-alcohol dehydrogenase ELI3-2 (cad)	HP1104	15	15	11	17	32	2	27	21	33	33	17	26	34	40	52	34	68	66	90	117	30	17	21	20	36	13	20	18	25	34	18	23	14	33	37	61	60	53	78	107	6	1	2	3	1	3	4	5
LPS biosynthesis protein	HP1105	0	0	0	0	0	0	0	0	0	0	0	0	0	0	0	0	0	0	0	0	0	0	0	0	0	2	0	0	0	1	0	2	0	0	1	2	2	0	0	2	2	3	1	0	1	1	3	2
outer membrane protein (omp23)	HP1107	0	0	0	0	0	0	1	0	0	1	0	0	0	0	0	0	1	0	0	1	0	0	0	0	0	0	0	0	0	0	0	0	0	0	0	0	0	0	0	0	0	2	2	6	4	2	2	6
pyruvate ferredoxin oxidoreductase, gamma subunit	HP1108	8	12	5	4	4	0	8	7	2	4	12	11	19	5	2	20	31	31	11	10	12	12	9	11	8	8	12	8	9	6	15	12	16	10	9	35	36	33	30	23	6	4	4	5	5	9	6	8
pyruvate ferredoxin oxidoreductase, delta subunit	HP1109	0	0	1	0	1	0	3	1	1	0	2	3	1	2	1	2	6	3	3	2	5	5	2	5	0	0	6	3	1	2	5	5	4	3	1	10	16	9	9	3	0	1	0	1	0	1	1	1
pyruvate ferredoxin oxidoreductase, alpha subunit	HP1110	10	13	10	6	6	5	20	17	14	5	17	22	23	12	10	32	55	50	32	21	29	18	26	12	11	16	17	20	16	10	16	15	16	16	9	61	50	62	44	30	11	11	4	8	3	11	9	5
pyruvate ferredoxin oxidoreductase, beta subunit	HP1111	7	15	3	3	5	2	10	10	7	4	9	15	9	8	3	18	40	22	18	12	18	18	18	16	7	7	11	12	8	8	10	11	9	7	4	35	40	39	31	19	6	7	8	5	3	3	6	5
adenylosuccinate lyase (purB)	HP1112	1	2	2	0	1	0	1	0	0	0	0	1	1	0	0	1	4	3	0	1	4	4	3	1	3	0	0	1	1	0	1	1	0	1	1	5	5	4	3	4	2	2	0	0	0	1	1	1
excinuclease ABC subunit B (uvrB)	HP1114	1	0	1	0	0	1	1	0	0	0	0	0	0	0	0	2	1	1	0	0	0	0	0	1	0	1	0	0	4	0	2	0	0	0	0	3	0	0	5	0	0	0	0	2	0	0	0	1
conserved hypothetical secreted protein	HP1117	0	0	1	3	0	1	1	3	0	2	2	0	3	5	0	3	1	7	8	2	7	7	6	1	1	2	2	0	1	0	7	7	4	0	0	16	16	10	2	1	1	1	3	0	0	1	2	1
gamma-glutamyltranspeptidase (ggt) [2.3.2.2]	HP1118	22	19	31	33	48	25	27	31	35	46	31	33	39	46	51	78	79	101	114	145	12	9	10	7	6	6	9	5	4	2	15	12	7	12	2	33	30	22	23	10	17	19	29	27	22	18	9	16
peptidyl-prolyl cis-trans isomerase, FKBP-type rotamase (slyD)	HP1123	0	1	0	2	2	3	2	6	7	3	2	7	6	5	3	5	10	12	14	8	5	5	2	1	1	3	3	5	1	0	9	5	6	3	3	17	13	13	5	4	0	0	2	0	1	1	2	2
hypothetical protein	HP1124	0	0	0	0	3	0	0	0	0	0	0	0	0	1	0	0	0	0	1	3	0	0	0	0	0	0	0	0	0	0	1	0	1	0	0	1	0	1	0	0	2	2	4	0	1	1	3	7
peptidoglycan associated lipoprotein precursor (omp18)	HP1125	0	0	0	0	0	1	1	0	0	0	0	0	1	0	0	1	1	1	0	0	4	7	5	4	8	14	5	7	6	7	12	10	7	4	9	30	22	19	14	24	8	10	9	10	8	9	9	4
colicin tolerance-like protein (tolB)	HP1126	2	3	7	7	6	9	2	4	4	4	6	6	4	7	10	17	11	15	18	20	1	1	0	0	0	0	1	0	0	1	0	0	0	0	0	1	2	0	0	1	7	6	10	2	4	4	4	4
biopolymer transport protein (exbD)	HP1129	0	0	0	0	0	0	0	0	0	0	0	0	0	0	0	0	0	0	0	0	1	0	0	0	0	0	0	0	0	0	0	0	0	0	0	1	0	0	0	0	0	0	0	0	1	0	1	1
ATP synthase F1, subunit epsilon (atpC)	HP1131	0	0	0	0	0	0	0	0	0	0	0	0	0	0	0	0	0	0	0	0	0	2	0	1	1	3	2	1	0	0	3	4	2	0	4	6	8	3	1	5	1	0	2	1	1	1	2	3
ATP synthase F1, subunit beta (atpD)	HP1132	0	0	0	2	0	0	0	0	0	0	0	0	1	0	0	0	0	1	2	0	15	13	12	11	21	18	21	18	12	13	31	23	24	14	19	64	57	54	37	53	20	18	19	18	28	16	25	20
ATP synthase F1, subunit gamma (atpG)	HP1133	0	1	0	0	0	1	0	0	0	0	0	1	0	0	0	1	2	0	0	0	4	1	2	1	3	5	3	3	1	4	6	6	6	4	6	15	10	11	6	13	11	7	2	8	11	19	10	12
ATP synthase F1, subunit alpha (atpA)	HP1134	0	1	0	0	0	0	0	0	0	1	1	0	0	0	0	1	1	0	0	1	16	8	11	7	19	16	17	12	9	15	26	20	22	16	27	58	45	45	32	61	29	32	21	21	34	30	30	30
ATP synthase F1, subunit delta (atpH)	HP1135	0	0	0	0	0	0	0	0	0	0	0	0	0	0	0	0	0	0	0	0	0	0	0	0	1	0	1	0	1	0	2	0	0	1	0	2	1	0	2	1	3	3	6	9	11	6	6	7
ATP synthase F0, subunit b (atpF)	HP1136	0	0	0	0	0	0	0	0	0	0	0	0	0	0	0	0	0	0	0	0	1	0	1	0	1	0	0	0	0	0	0	0	0	0	0	1	0	1	0	1	1	3	1	3	4	1	1	5
ATP synthase F0, subunit b' (atpF')	HP1137	0	0	0	0	0	0	0	0	0	0	0	0	0	0	0	0	0	0	0	0	0	0	0	0	0	0	0	0	0	0	0	0	0	0	0	0	0	0	0	0	1	2	1	3	6	0	0	2
plasmid replication-partition related protein	HP1138	1	0	0	0	0	0	0	1	1	0	0	1	0	0	0	1	1	1	1	0	4	0	3	1	0	0	0	2	0	1	1	0	1	3	0	5	0	6	4	1	2	2	1	1	1	4	2	2
SpoOJ regulator (soj)	HP1139	0	0	1	0	0	0	0	0	0	0	0	0	0	0	0	0	0	1	0	0	3	2	2	1	0	0	0	2	2	1	1	2	0	4	0	4	4	4	7	1	1	1	3	3	0	0	0	3
hypothetical protein	HP1143	3	1	0	0	0	0	0	0	0	2	1	0	0	0	1	4	1	0	0	3	1	2	0	1	1	0	1	0	2	3	2	1	0	1	1	3	4	0	4	5	0	0	1	0	1	0	1	0
ribosomal protein L19 (rpl1S)	HP1147	0	1	1	1	0	0	0	0	1	0	0	0	0	0	0	0	1	1	2	0	2	1	1	1	1	1	1	2	1	1	6	3	6	1	3	9	5	9	3	5	14	8	3	6	3	6	9	6
ribosomal protein S16 (rpsP)	HP1151	1	2	0	0	1	0	0	0	0	0	0	0	0	0	0	1	2	0	0	1	2	3	1	2	1	2	1	2	1	2	4	1	3	1	2	8	5	6	4	5	4	3	2	3	1	2	1	1
signal recognition particle protein (ffh)	HP1152	0	0	0	0	1	0	0	0	0	0	1	0	0	2	0	1	0	0	2	1	2	1	1	3	1	0	0	1	1	0	2	1	0	3	2	4	2	2	7	3	13	12	11	14	14	6	11	8
valyl-tRNA synthetase (valS) [6.1.1.9]	HP1153	1	1	4	4	10	2	3	4	4	7	6	3	6	7	11	9	7	14	15	28	10	11	6	9	7	7	4	7	9	12	10	5	7	11	11	27	20	20	29	30	2	1	0	0	0	0	0	1
outer membrane protein (omp25)	HP1156	0	0	0	0	0	0	0	0	0	0	1	0	0	1	0	1	0	0	1	0	1	0	0	0	0	0	0	1	0	0	0	0	0	0	0	1	0	1	0	0	2	1	3	0	7	4	2	1
outer membrane protein (omp26)	HP1157	0	0	0	0	0	0	0	0	1	0	0	0	0	0	0	0	0	0	1	0	0	0	0	0	1	0	0	0	0	0	0	0	0	0	0	0	0	0	0	1	1	1	1	0	2	3	2	3
pyrroline-5-carboxylate reductase (proC) [1.5.1.2]	HP1158	0	0	0	0	0	0	0	0	0	0	0	0	0	0	0	0	0	0	0	0	0	0	0	0	0	0	0	0	1	0	0	0	1	0	0	0	0	1	1	0	0	0	0	0	4	2	0	1
flavodoxin (fldA)	HP1161	63	42	40	63	39	23	75	78	94	70	52	65	68	69	81	138	182	186	226	190	47	45	37	35	32	49	60	69	33	32	39	39	43	46	36	135	144	149	114	100	4	3	3	10	3	5	2	2
thioredoxin reductase (trxB)	HP1164	30	21	25	30	25	20	31	40	37	29	44	33	51	40	33	94	85	116	107	87	27	18	24	20	29	21	20	19	19	16	26	23	17	17	16	74	61	60	56	61	5	3	1	3	2	2	2	1
glucose-6-phosphate isomerase (pgi)	HP1166	0	0	0	0	1	0	1	0	0	0	4	2	1	0	1	4	3	1	0	2	3	0	2	4	5	1	0	2	8	3	2	3	3	3	4	6	3	7	15	12	2	1	4	2	4	3	2	0
carbon starvation protein (cstA)	HP1168	0	0	0	2	0	0	0	0	0	0	0	0	0	0	0	0	0	0	2	0	0	0	0	0	0	0	0	0	0	0	0	0	0	0	0	0	0	0	0	0	1	2	1	2	2	0	0	2
glutamine ABC transporter, ATP-binding protein (glnQ)	HP1171	0	1	0	0	0	0	0	0	0	0	0	0	0	0	0	0	1	0	0	0	0	0	0	0	0	0	0	0	0	0	0	0	0	0	0	0	0	0	0	0	0	0	1	0	0	2	1	0
glutamine ABC transporter, periplasmic glutamine-binding protein (glnH)	HP1172	0	1	0	0	0	0	0	0	1	0	1	0	0	0	0	1	1	0	1	0	0	0	2	0	0	5	1	1	0	1	9	2	1	6	5	14	3	4	6	6	8	9	11	8	22	14	20	18
hypothetical protein	HP1173	27	14	14	22	22	12	27	31	33	38	29	27	38	41	54	68	68	83	96	114	6	7	3	1	4	3	1	1	5	5	12	7	4	18	3	21	15	8	24	12	8	7	7	7	6	9	7	10
outer membrane protein (omp27)	HP1177	0	1	0	0	0	7	23	21	15	0	3	17	20	28	0	10	41	41	43	0	3	1	4	4	8	4	4	0	3	7	11	7	0	3	9	18	12	4	10	24	26	25	38	29	48	38	41	52
purine-nucleoside phosphorylase (deoD) [2.4.2.1]	HP1178	4	0	10	5	2	4	5	5	4	1	10	8	7	6	5	18	13	22	15	8	3	3	1	4	2	1	1	1	1	1	0	1	2	1	1	4	5	4	6	4	0	0	0	0	1	0	0	0
phosphopentomutase (deoB)	HP1179	1	0	2	1	0	1	2	1	1	0	4	4	3	2	0	6	6	6	4	0	0	0	3	0	1	0	1	0	0	0	0	0	1	1	0	0	1	4	1	1	0	0	0	0	1	1	0	0
conserved hypothetical protein	HP1182	0	2	0	0	0	1	0	2	0	0	0	0	1	1	0	1	2	3	1	0	3	7	7	1	0	0	4	0	5	0	2	4	3	2	0	5	15	10	8	0	3	3	4	1	1	1	4	5
carbonic anhydrase	HP1186	5	1	6	14	7	2	8	6	10	12	4	8	9	16	14	11	17	21	40	33	0	3	2	2	2	4	0	2	0	1	3	4	3	2	4	7	7	7	4	7	4	4	5	7	4	2	2	3
hypothetical protein	HP1187	0	0	0	0	0	0	0	0	0	1	0	0	0	0	1	0	0	0	0	2	0	0	0	0	0	0	0	0	0	0	0	0	0	0	0	0	0	0	0	0	2	2	0	2	0	2	3	0
aspartate-semialdehyde dehydrogenase (asd)	HP1189	1	2	1	11	2	0	8	6	3	5	7	8	7	7	9	8	18	14	21	16	1	0	2	1	7	1	0	0	1	3	2	1	2	1	2	4	1	4	3	12	2	3	0	5	2	3	4	0
histidyl-tRNA synthetase (hisS) [6.1.1.21]	HP1190	0	0	0	2	2	0	0	0	1	0	0	0	0	0	0	0	0	0	3	2	4	5	5	2	2	1	1	1	3	4	0	2	1	9	6	5	8	7	14	12	1	2	2	7	6	2	3	1
aldo-keto reductase, putative	HP1193	0	1	1	1	2	0	2	3	3	2	0	2	1	3	1	0	5	5	7	5	1	3	1	3	2	1	5	2	0	5	0	1	0	5	5	2	9	3	8	12	2	1	1	4	1	0	0	0
translation elongation factor EF-G (fusA)	HP1195	27	35	27	51	52	11	42	34	29	45	25	28	44	50	67	63	105	105	130	164	61	47	75	49	52	55	64	80	68	73	62	64	72	65	66	178	175	227	182	191	24	21	6	7	13	10	20	20
ribosomal protein S7 (rpsG)	HP1196	1	0	0	0	0	0	0	0	0	0	0	0	0	0	0	1	0	0	0	0	9	9	4	5	2	7	5	10	8	4	7	6	6	4	2	23	20	20	17	8	7	6	10	7	5	7	7	9
ribosomal protein S12 (rpsL)	HP1197	1	1	0	0	0	0	0	0	0	0	1	0	0	0	0	2	1	0	0	0	4	2	5	3	1	8	7	6	2	3	7	6	5	0	1	19	15	16	5	5	12	8	5	5	2	4	9	9
DNA-directed RNA polymerase, beta and beta' subunit (rpoBC)	HP1198	2	1	2	1	4	0	4	0	1	0	1	2	3	2	9	3	7	5	4	13	57	56	60	55	56	44	47	50	69	46	62	69	71	76	49	163	172	181	200	151	189	183	106	93	67	108	137	117
ribosomal protein L7-L12 (rplL)	HP1199	1	0	1	2	9	0	1	1	2	7	0	0	4	2	8	1	1	6	6	24	4	4	5	3	3	13	10	12	3	4	14	14	14	2	4	31	28	31	8	11	4	9	15	10	5	14	15	12
ribosomal protein L10 (rplJ)	HP1200	1	0	0	1	9	0	0	0	0	4	0	0	0	0	4	1	0	0	1	17	4	6	5	4	8	10	9	7	2	6	14	8	14	9	9	28	23	26	15	23	11	11	18	15	12	15	18	17
ribosomal protein L1 (rplA)	HP1201	0	3	0	1	8	1	0	1	0	7	0	0	0	3	2	1	3	1	4	17	13	6	5	5	6	17	9	11	7	8	15	14	11	7	13	45	29	27	19	27	18	23	22	16	16	26	18	18
ribosomal protein L11 (rplK)	HP1202	0	1	0	3	5	0	0	1	0	1	0	0	0	0	1	0	1	1	3	7	7	4	2	1	4	8	5	0	2	4	10	10	3	5	3	25	19	5	8	11	4	3	9	9	7	8	8	6
transcription termination factor NusG (nusG)	HP1203	0	1	0	3	4	0	0	0	1	1	0	0	0	0	0	0	1	0	4	5	5	8	6	0	0	4	8	4	3	0	6	5	7	2	1	15	21	17	5	1	2	0	5	3	1	0	3	3
ribosomal protein L33 (rpmG)	HP1204	0	0	0	0	0	0	0	0	0	0	0	1	0	0	1	0	1	0	0	1	1	0	0	0	0	1	1	0	0	1	0	0	0	0	0	2	1	0	0	1	1	0	3	1	0	1	1	1
translation elongation factor EF-Tu (tufB)	HP1205	12	31	5	39	110	2	20	24	59	48	5	8	30	94	84	19	59	59	192	242	137	97	153	110	127	92	104	136	79	63	102	125	134	184	128	331	326	423	373	318	86	72	40	62	43	100	113	87
hypothetical protein	HP1207	2	1	1	0	1	2	2	3	3	2	2	2	4	1	0	6	5	8	4	3	2	0	1	3	0	1	1	2	0	1	2	0	0	1	0	5	1	3	4	1	0	0	0	0	0	0	0	0
serine acetyltransferase (cysE)	HP1210	0	0	0	0	0	0	0	0	0	0	0	0	0	0	0	0	0	0	0	0	0	0	0	0	0	0	0	0	0	0	0	0	0	0	0	0	0	0	0	0	1	1	1	0	2	0	1	1
ATP synthase F0, subunit c (atpE)	HP1212	0	0	0	0	0	0	0	0	0	0	0	0	0	0	0	0	0	0	0	0	0	1	1	0	1	1	2	1	1	1	0	2	1	0	0	1	5	3	1	2	0	0	5	1	3	4	4	2
polynucleotide phosphorylase (pnp)	HP1213	0	0	0	0	2	0	3	0	0	0	2	4	0	2	4	2	7	0	2	6	10	9	10	4	8	5	3	7	13	10	5	8	15	11	6	20	20	32	28	24	5	2	1	1	4	8	9	5
glycinamide ribonucleotide synthetase (purD)	HP1218	6	4	5	5	4	5	10	11	8	6	14	9	12	10	2	25	23	28	23	12	10	5	8	9	3	4	3	5	7	2	9	9	7	4	0	23	17	20	20	5	0	0	0	1	0	1	0	1
D-lactate dehydrogenase (dld)	HP1222	0	0	0	0	0	0	0	2	0	0	1	0	1	0	0	1	0	3	0	0	2	2	0	0	0	1	0	1	0	1	1	0	1	0	0	4	2	2	0	1	3	5	3	1	1	2	6	5
hypothetical protein	HP1223	2	1	1	3	2	1	1	8	8	7	1	3	5	3	1	4	5	14	14	10	5	4	3	5	0	0	3	4	0	0	2	3	5	0	0	7	10	12	5	0	1	0	0	2	0	0	1	1
cytochrome c553	HP1227	2	2	2	12	10	0	7	9	12	8	1	2	4	4	2	3	11	15	28	20	5	4	5	5	3	4	3	3	0	0	0	0	1	0	1	9	7	9	5	4	2	0	0	0	0	0	0	0
aspartokinase (lysC)	HP1229	1	0	1	2	5	0	3	2	2	1	1	3	4	1	0	2	6	7	5	6	3	3	1	5	3	3	1	2	0	1	2	2	1	4	1	8	6	4	9	5	2	2	0	0	0	0	0	1
hypothetical protein	HP1236	0	0	1	0	0	0	0	0	0	0	0	1	0	0	0	0	1	1	0	0	5	7	5	0	0	1	2	4	4	1	1	5	0	4	0	7	14	9	8	1	0	0	2	0	0	2	1	2
carbamoyl-phosphate synthetase (pyrAa)	HP1237	0	0	0	0	0	0	0	0	1	0	0	0	0	0	0	0	0	0	1	0	3	1	2	2	2	1	1	1	0	0	0	0	0	0	0	4	2	3	2	2	7	7	2	4	0	2	3	2
aliphatic amidase (aimE)	HP1238	13	8	15	6	12	10	16	16	13	6	18	14	21	15	11	41	38	52	34	29	9	8	9	9	17	11	6	8	11	17	12	12	14	10	13	32	26	31	30	47	3	2	4	4	4	0	1	0
alanyl-tRNA synthetase (alaS) [6.1.1.7]	HP1241	0	0	0	0	0	2	1	2	3	0	1	0	2	1	1	3	1	4	4	1	10	17	13	8	1	5	7	13	20	2	7	14	6	25	2	22	38	32	53	5	12	18	5	7	1	13	16	16
conserved hypothetical protein	HP1242	0	0	0	0	3	0	0	1	0	3	0	0	0	0	2	0	0	1	0	8	1	0	0	1	1	0	1	1	2	1	2	1	0	0	2	3	2	1	3	4	0	0	0	0	0	1	0	0
outer membrane protein (omp28)	HP1243	0	0	0	0	0	5	12	10	5	0	0	12	12	11	0	5	24	22	16	0	0	0	0	0	6	2	0	0	0	5	0	0	0	0	0	2	0	0	0	11	25	33	32	27	64	59	54	66
ribosomal protein S18 (rpsR)	HP1244	0	1	0	0	1	0	0	0	0	0	0	1	2	0	1	0	2	2	0	2	4	4	7	3	5	6	4	7	1	2	8	4	5	3	2	18	12	19	7	9	4	8	8	5	5	7	6	7
single-strand DNA-binding protein (ssb)	HP1245	0	0	0	1	2	0	3	2	1	1	0	1	0	1	0	0	4	2	3	3	8	3	5	5	5	4	4	7	5	3	6	8	6	5	1	18	15	18	15	9	2	1	0	3	1	0	0	0
ribosomal protein S6 (rpsF)	HP1246	5	6	12	13	12	6	9	16	13	12	12	14	11	13	15	23	29	39	39	39	7	6	4	5	1	10	7	7	7	5	6	9	12	6	4	23	22	23	18	10	14	7	9	10	8	16	13	12
oligopeptide ABC transporter, periplasmic oligopeptide-binding protein (oppA)	HP1252	0	0	0	0	0	0	0	0	0	0	0	0	0	0	0	0	0	0	0	0	0	0	0	0	0	0	1	1	0	0	0	1	0	0	0	0	2	1	0	0	1	1	0	1	1	2	3	2
tryptophanyl-tRNA synthetase (trpS) [6.1.1.2]	HP1253	0	1	0	1	3	0	2	2	3	0	2	4	3	2	5	2	7	5	6	8	2	2	2	1	3	0	2	3	0	3	3	1	4	3	1	5	5	9	4	7	1	0	0	1	2	1	0	0
protein translocation protein, low temperature (secG)	HP1255	0	0	0	0	0	0	0	0	0	0	0	0	0	0	0	0	0	0	0	0	0	0	0	0	0	0	0	0	0	0	0	0	0	0	0	0	0	0	0	0	0	1	0	1	3	2	0	2
ribosome releasing factor (frr)	HP1256	3	1	3	8	10	5	4	6	7	13	8	9	7	8	9	16	14	16	23	32	11	6	7	8	5	7	7	10	3	4	7	6	5	5	5	25	19	22	16	14	0	0	0	2	0	0	0	0
orotate phosphoribosyltransferase (pyrE)	HP1257	1	3	1	2	1	0	4	5	2	1	0	1	2	3	0	1	8	8	7	2	4	5	3	4	0	1	1	1	5	1	3	4	4	4	2	8	10	8	13	3	0	0	0	0	1	3	1	2
NADH-ubiquinone oxidoreductase, NQO5 subunit (NQO5)	HP1262	0	0	1	0	0	0	0	0	0	0	0	1	0	0	0	0	1	1	0	0	3	0	0	1	0	2	3	1	2	1	0	0	1	2	1	5	3	2	5	2	2	1	5	5	4	3	5	4
NADH-ubiquinone oxidoreductase, NQO4 subunit (NQO4)	HP1263	0	0	0	0	1	0	0	0	0	0	0	0	0	0	0	0	0	0	0	1	2	1	0	2	2	2	0	2	2	1	2	2	2	2	0	6	3	4	6	3	4	6	8	4	3	6	5	4
hypothetical protein	HP1265	4	2	8	4	2	5	5	7	3	1	7	7	8	5	2	16	14	23	12	5	3	1	2	1	1	0	1	1	3	1	5	0	2	1	2	8	2	5	5	4	0	0	1	0	0	0	0	0
NADH-ubiquinone oxidoreductase, NQO3 subunit (NQO3)	HP1266	0	0	0	0	1	0	0	0	0	0	1	0	0	0	0	1	0	0	0	1	3	5	4	6	1	2	3	5	8	7	9	6	3	0	3	14	14	12	14	11	7	13	17	8	7	9	18	18
NADH-ubiquinone oxidoreductase, NQO8 subunit (NQO8)	HP1267	0	0	0	0	0	0	0	0	0	0	0	0	0	0	0	0	0	0	0	0	1	0	0	0	0	0	0	0	0	0	0	0	0	0	0	1	0	0	0	0	1	2	2	2	0	1	1	2
NADH-ubiquinone oxidoreductase, NQO9 subunit (NQO9)	HP1268	0	0	0	0	0	0	0	0	0	0	0	0	0	0	0	0	0	0	0	0	0	0	1	1	0	0	3	1	0	0	0	2	1	0	0	0	5	3	1	0	1	3	3	3	2	2	2	3
NADH-ubiquinone oxidoreductase, NQO12 subunit (NQO12)	HP1271	0	0	0	0	0	0	0	0	0	0	0	0	0	0	0	0	0	0	0	0	0	0	0	0	0	0	0	0	0	0	0	0	0	0	0	0	0	0	0	0	1	1	1	1	0	2	2	4
paralysed flagella protein (pflA)	HP1274	0	0	1	1	2	0	0	0	0	2	1	0	0	0	0	1	0	1	1	4	0	1	0	0	0	0	1	0	0	0	0	0	0	0	0	0	2	0	0	0	0	2	0	0	0	3	2	0
phosphomannomutase (algC)	HP1275	2	1	2	1	6	0	1	1	0	1	1	0	0	1	2	3	2	3	2	9	9	8	8	3	3	3	0	1	4	1	4	6	5	8	2	16	14	14	15	6	2	3	0	1	0	7	4	2
tryptophan synthase, alpha subunit (trpA) [4.2.1.20]	HP1277	2	1	0	0	1	1	4	2	1	0	3	4	1	1	0	6	9	3	2	1	1	1	1	2	0	1	0	2	2	2	2	2	2	1	0	4	3	5	5	2	0	0	0	0	0	0	0	0
tryptophan synthase, beta subunit (trpB) [4.2.1.20]	HP1278	4	1	4	2	3	2	6	4	4	4	1	3	4	1	4	7	10	12	7	11	1	3	6	1	2	2	2	3	1	2	2	1	2	1	4	5	6	11	3	8	0	0	0	0	0	0	0	0
anthranilate isomerase (trpC)	HP1279	0	0	0	0	0	0	0	1	1	1	1	3	0	2	0	1	3	1	3	1	0	1	0	1	2	0	0	2	1	1	0	1	1	2	2	0	2	3	4	5	0	2	0	0	1	0	1	0
anthranilate synthase component II (trpD)	HP1281	2	1	0	0	0	0	1	1	0	0	2	3	2	0	0	4	5	3	0	0	1	0	1	0	0	0	0	1	0	0	0	0	0	0	0	1	0	2	0	0	0	0	1	0	0	1	0	0
conserved hypothetical protein	HP1285	15	11	15	26	33	9	11	13	16	23	12	13	15	26	23	36	35	43	68	79	6	3	4	2	4	2	1	1	1	2	3	1	4	4	2	11	5	9	7	8	5	3	13	9	11	5	5	6
conserved hypothetical secreted protein	HP1286	35	24	27	83	60	28	35	45	59	76	37	31	37	82	136	100	90	109	224	272	32	36	33	23	18	29	28	23	8	11	33	25	23	29	12	94	89	79	60	41	4	9	10	9	8	5	7	4
transcriptional regulator (tenA)	HP1287	2	1	5	2	3	2	5	6	3	5	4	4	2	3	9	8	10	13	8	17	1	2	3	1	5	0	2	1	1	4	3	4	3	5	5	4	8	7	7	14	0	0	0	1	0	0	0	0
ribosomal protein L17 (rplQ)	HP1292	0	0	0	0	0	0	0	0	0	0	0	0	0	0	0	0	0	0	0	0	1	3	3	2	2	6	2	2	1	3	5	4	6	2	5	12	9	11	5	10	1	0	0	1	2	0	1	0
DNA-directed RNA polymerase, alpha subunit (rpoA)	HP1293	2	5	1	7	5	0	7	5	2	5	15	7	10	4	7	17	19	16	13	17	19	14	13	14	11	23	22	19	10	13	28	26	25	10	16	70	62	57	34	40	19	25	24	10	8	19	23	14
ribosomal protein S4 (rpsD)	HP1294	0	1	0	0	0	0	0	0	0	0	1	1	0	0	0	1	2	0	0	0	17	14	9	7	5	16	12	20	6	14	23	22	18	7	13	56	48	47	20	32	20	18	19	20	4	12	23	15
ribosomal protein S11 (rpsK)	HP1295	0	0	0	0	0	0	0	0	0	0	1	0	0	0	0	1	0	0	0	0	3	0	2	0	2	2	3	2	2	1	3	4	1	1	3	8	7	5	3	6	4	4	4	5	2	4	5	4
ribosomal protein S13 (rpsM)	HP1296	0	2	0	0	2	1	0	0	0	1	0	0	0	0	0	1	2	0	0	3	9	7	4	5	1	11	7	5	5	6	13	11	9	3	5	33	25	18	13	12	8	8	12	13	10	10	13	13
translation initiation factor IF-1 (infA)	HP1298	0	0	1	4	0	1	0	1	0	0	1	0	1	0	2	2	0	3	4	2	1	0	0	1	0	0	0	0	0	0	0	1	0	1	0	1	1	0	2	0	1	1	0	0	0	0	0	0
methionine amino peptidase (map) [3.4.11.18]	HP1299	3	2	3	1	0	5	1	3	4	2	3	4	3	3	1	11	7	9	8	3	2	1	0	0	0	2	1	0	0	1	1	2	0	0	1	5	4	0	0	2	0	2	0	1	1	0	0	0
preprotein translocase subunit (secY)	HP1300	0	0	1	0	0	0	0	0	0	0	1	0	0	0	0	1	0	1	0	0	0	0	0	0	0	1	0	0	0	1	0	0	0	1	1	1	0	0	1	2	3	4	0	0	1	1	5	1
ribosomal protein L15 (rplO)	HP1301	0	1	0	0	0	0	0	0	0	1	0	0	0	1	0	0	1	0	1	1	1	3	3	1	1	8	4	6	5	5	4	5	9	2	5	13	12	18	8	11	10	8	12	8	10	6	5	7
ribosomal protein S5 (rpsE)	HP1302	0	0	0	0	0	0	0	0	0	0	0	0	0	0	0	0	0	0	0	0	5	7	5	3	0	5	5	6	1	2	11	9	12	2	2	21	21	23	6	4	10	11	14	9	5	8	9	12
ribosomal protein L18 (rplR)	HP1303	0	0	0	0	0	0	0	0	0	1	0	1	0	0	0	0	1	0	0	1	4	3	1	0	0	5	3	2	4	1	6	5	3	4	5	15	11	6	8	6	3	6	7	5	2	1	6	5
ribosomal protein L6 (rplF)	HP1304	0	4	0	8	15	0	0	0	0	8	0	0	0	0	8	0	4	0	8	31	10	9	7	5	6	13	12	13	6	7	16	15	16	7	8	39	36	36	18	21	16	19	19	14	14	15	15	17
ribosomal protein S8 (rpsH)	HP1305	0	1	0	0	0	0	0	0	0	0	1	0	0	1	0	1	1	0	1	0	6	8	2	2	0	10	9	8	3	6	11	12	13	3	5	27	29	23	8	11	9	11	9	7	2	7	9	10
ribosomal protein S14 (rpsN)	HP1306	0	0	0	0	0	0	0	0	0	0	0	0	0	1	0	0	0	0	1	0	0	1	1	2	0	1	1	1	0	1	1	1	1	0	1	2	3	3	2	2	3	3	4	2	1	2	2	2
ribosomal protein L5 (rplE)	HP1307	0	0	0	1	0	0	0	0	0	0	0	0	0	0	0	0	0	0	1	0	6	2	2	3	1	10	7	4	3	8	10	8	10	4	6	26	17	16	10	15	13	11	11	11	9	7	8	13
ribosomal protein L24 (rplX)	HP1308	0	0	0	1	5	0	0	0	1	0	0	0	2	0	2	0	0	2	2	7	3	2	3	6	4	8	5	4	2	1	3	8	6	4	4	14	15	13	12	9	6	5	8	5	4	5	0	5
ribosomal protein L14 (rplN)	HP1309	0	0	0	0	0	1	0	0	0	0	0	0	0	0	0	1	0	0	0	0	2	2	2	2	0	3	5	2	1	2	4	5	8	4	5	9	12	12	7	7	7	4	6	4	3	3	4	6
ribosomal protein S17 (rpsQ)	HP1310	1	2	0	1	1	0	0	0	0	0	1	0	0	1	0	2	2	0	2	1	5	3	5	0	1	5	5	5	1	4	3	7	5	5	5	13	15	15	6	10	5	5	3	3	3	4	5	5
ribosomal protein L29 (rpmC)	HP1311	0	0	0	1	1	0	0	0	0	0	0	0	0	0	2	0	0	0	1	3	2	3	0	2	0	1	2	0	1	1	3	0	1	2	3	6	5	1	5	4	2	4	5	6	5	3	1	9
ribosomal protein L16 (rplP)	HP1312	0	0	0	0	0	0	0	0	0	0	0	0	0	0	0	0	0	0	0	0	5	1	3	1	1	6	1	3	4	1	8	5	6	3	4	19	7	12	8	6	5	6	8	8	5	9	9	7
ribosomal protein S3 (rpsC)	HP1313	1	0	0	0	0	0	0	1	0	0	0	0	1	0	0	1	0	2	0	0	6	7	5	5	0	6	4	11	5	4	11	11	17	8	8	23	22	33	18	12	20	15	15	16	9	14	12	15
ribosomal protein L22 (rplV)	HP1314	1	0	0	0	0	0	0	0	0	0	0	0	0	0	0	1	0	0	0	0	3	5	1	0	0	7	2	0	2	2	4	3	7	4	5	14	10	8	6	7	8	8	9	3	2	6	6	9
ribosomal protein S19 (rpsS)	HP1315	0	0	0	0	0	0	0	0	0	0	0	0	0	0	0	0	0	0	0	0	2	3	0	2	0	5	3	2	2	1	3	6	6	0	2	10	12	8	4	3	1	4	6	2	2	4	2	5
ribosomal protein L2 (rplB)	HP1316	0	0	0	0	0	1	0	0	0	1	0	1	0	1	0	1	1	0	1	1	14	8	8	6	2	21	11	20	12	13	20	8	19	10	10	55	27	47	28	25	29	40	18	23	14	28	22	20
ribosomal protein L23 (rplW)	HP1317	0	0	0	0	0	0	0	0	0	0	0	0	0	0	0	0	0	0	0	0	4	2	3	1	0	5	3	2	1	1	4	4	3	2	3	13	9	8	4	4	2	3	4	6	1	4	2	5
ribosomal protein L4 (rplD)	HP1318	0	0	0	1	0	0	0	0	0	0	1	0	0	0	0	1	0	0	1	0	5	6	7	6	3	10	6	9	3	5	9	12	11	5	11	24	24	27	14	19	12	10	12	10	7	12	14	15
ribosomal protein L3 (rplC)	HP1319	0	2	0	0	0	0	0	0	0	0	0	0	0	0	0	0	2	0	0	0	7	4	4	1	1	7	2	3	7	3	8	12	14	6	10	22	18	21	14	14	14	9	9	10	12	9	10	10
ribosomal protein S10 (rpsJ)	HP1320	0	2	0	2	2	0	0	0	0	3	0	0	0	1	0	0	2	0	3	5	7	4	3	1	1	7	3	4	0	4	4	1	4	4	4	18	8	11	5	9	4	7	5	7	2	5	3	4
fumarase (fumC)	HP1325	15	16	18	24	26	16	23	28	32	21	26	33	39	25	30	57	72	85	81	77	17	22	23	24	32	19	20	27	25	33	27	33	27	26	29	63	75	77	75	94	10	13	14	12	15	6	10	8
co-chaperone and heat shock protein (dnaJ)	HP1332	1	2	1	2	0	1	0	0	0	0	0	0	0	0	0	2	2	1	2	0	0	1	1	0	0	0	0	1	0	0	0	1	0	0	0	0	2	2	0	0	5	4	0	0	1	6	3	4
hypothetical protein	HP1334	0	0	0	0	0	0	0	0	0	0	0	1	0	0	0	0	1	0	0	0	0	1	1	1	0	0	0	0	2	0	2	1	1	1	0	2	2	2	4	0	2	3	3	7	1	3	5	6
conserved hypothetical protein	HP1335	0	0	1	0	0	0	0	0	0	1	0	0	1	2	1	0	0	2	2	2	9	4	3	0	1	0	3	6	8	0	1	5	3	4	1	10	12	12	12	2	0	4	0	0	0	0	0	2
nickel responsive regulator NikR (nikR)	HP1338	4	1	0	1	1	2	2	1	2	0	3	2	2	0	0	9	5	3	3	1	3	2	2	1	1	0	2	0	0	1	4	2	4	2	1	7	6	6	3	3	0	0	0	0	0	1	0	0
biopolymer transport protein (exbB)	HP1339	0	0	0	0	0	0	0	0	0	0	0	0	0	0	0	0	0	0	0	0	0	0	0	0	0	0	0	0	0	0	0	0	0	2	1	0	0	0	2	1	2	3	4	3	5	1	2	2
siderophore-mediated iron transport protein (tonB)	HP1341	0	1	1	0	0	1	0	1	0	4	0	2	1	2	6	1	3	3	2	10	0	1	1	1	2	0	0	0	1	0	1	0	1	1	0	1	1	2	3	2	4	2	2	2	7	7	7	6
magnesium and cobalt transport protein (corA)	HP1344	0	0	0	0	0	0	0	0	0	0	0	0	0	0	0	0	0	0	0	0	0	0	0	0	0	0	0	0	1	0	0	0	0	0	0	0	0	0	1	0	2	1	0	1	1	2	0	1
phosphoglycerate kinase	HP1345	0	3	1	3	6	0	1	0	1	3	0	0	0	1	1	0	4	1	5	10	9	13	11	8	4	3	1	1	5	4	6	10	2	20	2	18	24	14	33	10	12	21	16	21	9	17	13	17
glyceraldehyde-3-phosphate dehydrogenase (gap)	HP1346	0	0	0	0	0	1	0	0	0	0	0	0	0	0	0	1	0	0	0	0	0	0	2	3	7	1	0	0	3	0	0	1	0	5	3	1	1	2	11	10	5	5	0	0	1	1	1	0
1-acyl-glycerol-3-phosphate acyltransferase (plsC)	HP1348	0	0	0	0	0	0	0	0	0	0	0	0	0	0	1	0	0	0	0	1	0	0	0	0	1	0	0	0	0	0	0	0	0	0	0	0	0	0	0	1	0	1	1	0	0	0	2	0
hypothetical protein	HP1349	0	0	0	0	0	0	0	0	0	1	0	0	0	0	0	0	0	0	0	1	0	1	0	0	0	0	0	0	0	0	0	0	1	0	0	0	1	1	0	0	1	1	1	0	1	5	0	1
protease	HP1350	1	0	0	0	36	0	2	0	0	1	1	2	1	0	7	2	4	1	0	44	2	0	0	1	0	3	2	3	0	1	2	1	3	2	1	7	3	6	3	2	28	15	21	13	12	25	21	22
adenine specific DNA methyltransferase (HINFIM)	HP1352	0	0	0	0	0	0	0	0	0	0	0	0	0	1	0	0	0	0	1	0	3	0	0	0	0	0	0	0	0	0	1	0	0	0	0	4	0	0	0	0	0	0	0	0	0	1	0	0
nicotinate-nucleotide pyrophosphorylase (nadC) [2.4.2.19]	HP1355	3	1	1	1	1	0	4	4	1	2	3	6	7	2	3	6	11	12	4	6	4	3	6	2	5	1	2	4	5	3	3	5	3	3	1	8	10	13	10	9	2	0	1	0	0	0	0	0
phosphatidylserine decarboxylase proenzyme (psd) [4.1.1.65]	HP1357	0	0	0	0	0	0	0	0	0	0	0	0	0	0	0	0	0	0	0	0	0	1	0	1	0	0	0	0	0	0	0	0	0	0	0	0	1	0	1	0	0	1	0	0	3	0	0	0
hypothetical protein	HP1358	0	0	0	0	0	0	0	0	0	0	0	0	0	0	0	0	0	0	0	0	0	0	0	0	0	1	0	1	0	0	0	0	0	0	0	1	0	1	0	0	0	0	1	2	2	2	0	2
replicative DNA helicase (dnaB)	HP1362	1	0	0	0	1	0	0	1	1	1	0	0	1	0	0	1	0	2	1	2	4	2	1	0	1	0	1	1	2	0	2	1	1	1	0	6	4	3	3	1	2	6	3	0	0	1	5	4
type IIS restriction enzyme R protein (MBOIIR)	HP1366	0	0	0	0	2	0	0	0	0	1	0	0	0	0	0	0	0	0	0	3	0	0	1	1	0	0	0	0	0	0	0	0	0	1	0	0	0	1	2	0	3	2	1	1	0	0	0	1
type III restriction enzyme R protein	HP1371	0	0	0	1	0	0	0	0	3	0	1	1	1	0	1	1	1	1	4	1	0	1	0	0	0	2	0	0	0	0	0	0	1	1	0	2	1	1	1	0	0	0	0	0	0	0	0	1
rod shape-determining protein (mreB)	HP1373	0	0	0	0	0	0	0	0	0	0	1	0	0	0	0	1	0	0	0	0	1	2	1	0	0	0	0	0	0	0	4	4	1	4	0	5	6	2	4	0	3	9	5	5	1	8	6	4
ATP-dependent protease ATPase subunit (clpX)	HP1374	0	0	0	0	0	0	0	0	1	0	0	0	0	0	0	0	0	0	1	0	7	3	10	5	0	2	1	4	5	1	7	2	0	9	1	16	6	14	19	2	7	6	1	5	1	6	6	7
UDP-N-acetylglucosamine acyltransferase (lpxA)	HP1375	9	6	6	15	7	4	12	15	16	7	7	10	13	9	10	20	28	34	40	24	11	5	11	10	9	6	6	8	5	6	8	4	9	10	7	25	15	28	25	22	2	1	1	2	3	1	1	1
(3R)-hydroxymyristoyl-(acyl carrier protein) dehydratase (fabZ)	HP1376	3	1	1	1	7	0	1	1	1	4	6	3	4	1	11	9	5	6	3	22	0	0	2	4	1	0	1	0	1	0	0	0	0	0	0	0	1	2	5	1	1	0	2	0	1	6	5	5
competence lipoprotein (comL)	HP1378	0	0	0	0	0	0	0	0	0	0	0	0	0	0	0	0	0	0	0	0	0	0	0	0	0	0	0	0	0	0	0	0	0	1	0	0	0	0	1	0	2	2	3	1	2	1	2	3
ATP-dependent protease (lon)	HP1379	1	1	0	1	0	0	0	0	2	1	2	0	0	1	0	3	1	0	4	1	7	3	6	1	0	2	4	4	11	1	12	8	7	10	0	21	15	17	22	1	33	23	18	10	1	25	23	18
fructose-1,6-bisphosphatase	HP1385	1	5	1	1	7	0	1	0	0	1	0	2	3	1	0	1	8	4	2	8	2	6	7	11	13	2	2	2	2	3	1	4	3	7	4	5	12	12	20	20	9	6	4	10	5	6	5	8
D-ribulose-5-phosphate 3 epimerase (rpe)	HP1386	1	0	0	2	0	2	2	6	2	2	1	1	3	2	0	4	3	9	6	2	1	0	1	0	1	0	2	0	0	0	2	2	2	0	0	3	4	3	0	1	0	0	0	1	0	0	0	0
outer membrane protein (omp30)	HP1395	0	1	1	0	0	2	2	2	8	0	0	2	7	3	0	2	5	10	11	0	0	1	0	0	1	0	0	0	0	0	0	0	0	0	0	0	1	0	0	1	1	1	4	3	5	1	1	6
L-alanine dehydrogenase, putative (ald)	HP1398	2	3	1	10	13	0	8	14	11	12	5	8	8	10	16	7	19	23	31	41	5	5	10	12	15	6	8	17	11	12	8	6	8	12	13	19	19	35	35	40	2	0	0	0	2	0	0	1
arginase (rocF)	HP1399	1	1	4	8	7	3	7	12	10	11	5	5	14	16	6	9	13	30	34	24	3	7	11	10	5	1	6	8	13	8	2	7	8	17	6	6	20	27	40	19	0	1	1	2	1	1	0	0
iron(III) dicitrate transport protein (fecA)	HP1400	0	0	0	0	0	0	0	1	0	0	0	0	1	0	1	0	0	2	0	1	1	0	0	0	0	0	0	0	0	0	0	0	0	0	0	1	0	0	0	0	9	15	4	5	6	13	15	10
type I restriction enzyme R protein (hsdR)	HP1402	0	0	0	0	0	1	1	0	0	0	0	0	1	1	0	1	1	1	1	0	0	0	0	0	0	2	0	0	0	0	0	0	0	0	0	2	0	0	0	0	3	1	2	0	1	0	0	0
biotin synthetase (bioB) [2.8.1.6]	HP1406	1	3	0	1	0	1	2	3	1	0	3	3	1	0	0	5	8	4	2	0	1	1	0	1	0	0	0	3	0	0	3	2	3	1	2	4	3	6	2	2	0	1	2	0	0	1	3	0
conserved hypothetical protein	HP1414	1	0	3	1	3	0	2	1	3	4	1	0	0	0	0	2	2	4	4	7	0	2	0	0	0	1	1	1	1	0	2	0	3	0	0	3	3	4	1	0	0	0	3	1	3	2	1	3
isoleucyl-tRNA synthetase (ileS) [6.1.1.5]	HP1422	21	15	14	26	21	5	39	29	35	33	32	37	44	45	55	58	91	87	106	109	21	13	28	21	27	14	20	21	31	27	26	16	27	22	24	61	49	76	74	78	5	3	1	3	2	0	2	1
lipoprotein, putative	HP1424	0	0	0	0	0	0	1	0	0	0	0	0	0	0	0	0	1	0	0	0	0	0	0	0	0	0	0	0	1	0	0	0	2	0	0	0	0	2	1	0	1	0	0	1	0	0	3	1
conserved hypothetical protein	HP1428	0	0	0	0	0	1	0	0	0	0	0	0	0	0	0	1	0	0	0	0	0	0	0	0	1	0	0	0	0	0	0	0	1	0	0	0	0	1	0	1	7	4	1	0	1	0	1	1
polysialic acid capsule expression protein (kpsF)	HP1429	0	0	0	0	0	0	0	0	0	1	0	0	0	0	1	0	0	0	0	2	0	0	0	0	0	0	0	0	0	0	0	1	0	1	0	0	1	0	1	0	1	3	1	0	0	0	0	1
conserved hypothetical ATP-binding protein	HP1430	0	0	0	1	0	0	0	0	1	1	0	0	0	1	0	0	0	0	3	1	6	0	3	0	0	9	11	3	3	9	17	7	4	2	11	32	18	10	5	20	41	27	26	21	30	27	41	50
16S rRNA (adenosine-N6,N6-)-dimethyltransferase (ksgA)	HP1431	0	0	1	0	1	0	0	0	1	1	0	0	1	0	1	0	0	2	1	3	0	0	0	0	1	1	1	1	0	0	1	0	0	0	0	2	1	1	0	1	1	2	2	3	1	0	1	0
formyltetrahydrofolate hydrolase (purU)	HP1434	1	0	2	1	3	0	5	4	6	1	3	5	3	4	1	4	10	9	11	5	1	3	5	0	1	1	0	1	1	0	2	1	4	4	2	4	4	10	5	3	0	0	0	0	0	0	0	0
protease IV (PspA)	HP1435	0	0	0	0	0	0	0	0	0	0	1	0	0	0	0	1	0	0	0	0	0	0	0	0	0	0	0	0	0	0	0	0	0	0	0	0	0	0	0	0	3	0	2	5	6	3	3	3
peptidyl-prolyl cis-trans isomerase B, cyclosporin-type rotamase (ppi)	HP1441	13	6	5	12	11	6	11	16	14	9	6	3	9	10	9	25	20	30	36	29	6	5	11	7	11	8	10	8	4	1	7	3	5	7	8	21	18	24	18	20	0	0	2	3	3	0	1	1
biopolymer transport protein (exbB)	HP1445	0	0	0	0	0	0	0	0	0	0	0	0	0	0	0	0	0	0	0	0	0	0	0	0	0	0	0	0	0	0	0	0	0	0	0	0	0	0	0	0	1	1	1	1	0	4	3	2
biopolymer transport protein (exbD)	HP1446	0	0	0	0	0	0	0	0	1	0	0	0	0	0	0	0	0	0	1	0	0	0	0	0	0	1	0	0	0	0	0	0	1	0	0	1	0	1	0	0	0	0	3	1	2	2	2	2
inner membrane protein, 60 kDa (yidC)	HP1450	0	0	0	0	0	0	0	0	0	0	0	0	0	0	0	0	0	0	0	0	0	0	0	0	0	0	0	0	0	0	0	0	0	0	0	0	0	0	0	0	8	5	5	2	7	11	9	10
hypothetical protein	HP1451	0	0	0	0	0	0	0	0	0	0	0	0	0	0	0	0	0	0	0	0	2	0	0	1	0	0	0	0	0	0	0	0	0	4	3	2	0	0	5	3	2	1	0	0	0	2	0	2
conserved hypothetical protein	HP1453	0	1	0	0	0	0	0	1	0	0	0	0	1	1	0	0	1	2	1	0	0	0	0	0	0	0	0	0	0	0	0	0	0	0	0	0	0	0	0	0	0	0	0	0	0	0	1	4
hypothetical protein	HP1454	21	11	20	28	40	10	23	29	42	33	17	25	31	47	32	48	59	80	117	105	8	9	8	6	6	6	1	1	2	1	10	5	3	8	2	24	15	12	16	9	10	12	10	10	13	6	2	2
hypothetical protein	HP1455	2	0	0	1	2	0	5	1	2	3	5	5	8	8	2	7	10	9	11	7	1	0	0	0	0	0	0	0	0	0	1	0	0	0	0	2	0	0	0	0	0	0	0	0	0	0	0	0
membrane-associated lipoprotein (lpp20)	HP1456	9	7	10	1	1	11	22	23	19	0	5	18	19	24	4	25	47	52	44	5	0	0	3	3	0	3	2	0	1	3	1	1	1	0	6	4	3	4	4	9	8	8	11	10	24	12	8	7
hypothetical protein	HP1457	2	3	2	0	0	3	10	9	13	0	1	7	9	14	0	6	20	20	27	0	1	0	0	0	0	0	0	0	0	0	1	0	0	0	0	2	0	0	0	0	0	2	4	2	8	6	6	12
thioredoxin	HP1458	4	5	5	10	5	5	7	9	10	10	5	6	4	6	4	14	18	18	26	19	7	6	7	5	6	9	9	10	7	7	6	5	6	4	6	22	20	23	16	19	0	0	0	2	1	0	0	0
conserved hypothetical protein	HP1459	0	0	0	0	1	0	0	1	1	0	0	0	1	0	1	0	0	2	1	2	0	0	0	0	2	0	0	0	0	0	0	1	2	3	1	0	1	2	3	3	1	1	1	0	0	2	1	2
DNA polymerase III alpha-subunit (dnaE)	HP1460	1	1	0	1	0	1	0	0	2	1	0	0	1	1	1	2	1	1	4	2	7	2	2	1	2	0	3	2	10	1	4	5	4	1	0	11	10	8	12	3	1	1	4	2	1	1	1	5
cytochrome c551 peroxidase	HP1461	0	1	0	0	0	1	0	1	1	0	4	2	0	1	0	5	3	1	2	0	4	0	1	0	1	1	1	0	1	1	6	7	5	0	2	11	8	6	1	4	6	5	2	2	0	7	3	5
secreted protein involved in flagellar motility	HP1462	0	0	1	0	0	1	0	0	0	0	0	0	0	0	1	1	0	1	0	1	0	0	0	0	0	0	0	0	0	1	0	0	0	0	0	0	0	0	0	1	2	1	5	2	4	1	4	3
hypothetical protein	HP1463	0	0	0	0	0	0	0	0	0	0	0	2	0	0	0	0	2	0	0	0	0	1	2	0	2	0	0	0	0	1	2	1	0	0	1	2	2	2	0	4	2	2	7	5	8	4	8	8
conserved hypothetical secreted protein	HP1464	0	0	0	0	0	0	0	0	0	0	0	0	0	0	0	0	0	0	0	0	0	0	0	0	0	0	0	0	0	0	0	0	0	0	0	0	0	0	0	0	3	2	0	0	6	5	3	3
conserved hypothetical integral membrane protein	HP1466	1	0	0	0	0	0	0	0	0	1	0	0	0	0	1	1	0	0	0	2	0	0	0	0	0	0	0	0	0	0	0	0	0	1	0	0	0	0	1	0	1	2	0	0	0	2	1	0
branched-chain-amino-acid aminotransferase (ilvE)	HP1468	3	4	8	9	7	4	7	7	10	8	11	13	14	15	13	18	24	29	34	28	8	6	6	9	11	4	5	6	6	9	8	8	7	11	9	20	19	19	26	29	0	0	0	1	1	0	0	1
outer membrane protein (omp31)	HP1469	0	0	0	0	0	0	5	6	3	0	0	2	2	2	0	0	7	8	5	0	1	0	1	1	0	1	0	0	0	0	1	2	0	1	2	3	2	1	2	2	13	9	11	9	12	13	13	13
DNA polymerase I (polA)	HP1470	2	1	2	1	0	0	1	0	0	0	0	0	0	0	0	2	2	2	1	0	5	1	0	2	1	1	0	2	3	2	2	2	0	3	2	8	3	2	8	5	5	4	3	4	1	4	7	5
phenylacrylic acid decarboxylase	HP1476	1	0	1	0	0	3	3	2	3	0	2	3	1	1	2	6	6	4	4	2	1	1	3	0	1	1	2	1	1	4	0	3	3	1	1	2	6	7	2	6	0	0	0	0	0	0	0	0
hypothetical protein	HP1477	0	1	1	2	0	1	1	1	0	4	2	2	0	2	1	3	4	2	4	5	0	1	0	0	0	0	0	0	0	1	0	1	0	0	0	0	2	0	0	1	0	0	0	0	0	0	0	0
DNA helicase II (uvrD)	HP1478	1	1	0	0	0	0	1	1	0	0	0	0	0	1	1	1	2	1	1	1	1	0	1	0	0	0	0	0	0	0	0	0	2	1	0	1	0	3	1	0	1	3	0	0	0	2	1	1
hypothetical protein	HP1479	1	0	0	0	0	0	1	0	0	0	1	0	0	0	0	2	1	0	0	0	0	0	0	0	0	1	0	0	0	1	2	0	0	1	0	3	0	0	1	1	0	3	0	1	0	7	1	1
seryl-tRNA synthetase (serS) [6.1.1.11]	HP1480	3	1	1	8	6	1	8	8	14	9	8	8	13	11	8	12	17	22	33	23	9	7	10	11	13	5	8	9	8	8	10	9	13	8	5	24	24	32	27	26	0	0	0	2	2	0	1	1
gerC2 protein (gerC2)	HP1483	1	0	0	0	0	0	0	0	0	0	0	1	0	0	0	1	1	0	0	0	0	1	0	0	0	0	0	0	1	0	0	0	0	1	0	0	1	0	2	0	1	3	2	3	0	4	4	2
conserved hypothetical secreted protein	HP1488	0	0	0	0	0	0	0	1	0	1	0	0	0	0	0	0	0	1	0	1	1	0	0	0	0	0	0	0	0	0	0	0	0	0	0	1	0	0	0	0	5	5	5	6	4	8	8	4
lipase-like protein	HP1489	0	0	0	0	0	0	0	0	0	0	0	1	0	0	0	0	1	0	0	0	0	0	0	1	0	0	1	0	0	0	0	0	1	0	0	0	1	1	1	0	1	1	1	0	0	3	2	1
conserved hypothetical protein	HP1490	0	0	0	0	0	0	0	0	0	0	0	0	0	0	0	0	0	0	0	0	0	0	0	0	0	0	0	0	0	0	3	0	0	0	0	3	0	0	0	0	0	0	1	0	0	0	0	1
UDP-MurNac-tripeptide synthetase (murE)	HP1494	3	2	8	2	5	5	11	5	6	9	11	9	9	8	7	19	22	22	16	21	4	5	6	2	5	3	4	4	2	5	4	4	2	6	5	11	13	12	10	15	0	0	0	0	0	0	0	0
transaldolase (tal)	HP1495	7	4	5	3	6	7	11	11	15	6	14	15	10	7	5	28	30	26	25	17	5	3	4	7	6	7	4	6	3	4	7	6	8	4	10	19	13	18	14	20	0	0	3	6	3	0	0	1
general stress protein (ctc)	HP1496	0	6	1	5	5	0	3	0	1	5	4	1	3	0	3	4	10	4	6	13	16	9	6	6	6	13	7	8	3	5	13	9	16	8	8	42	25	30	17	19	17	17	16	17	15	18	15	22
outer membrane protein (omp32)	HP1501	0	0	0	0	0	0	4	3	1	0	0	3	4	4	0	0	7	7	5	0	0	1	0	0	0	0	0	0	0	0	0	0	0	0	2	0	1	0	0	2	12	11	14	13	15	15	13	14
conserved hypothetical ATP-binding protein	HP1507	10	7	0	1	5	0	4	3	7	4	11	11	11	10	6	21	22	14	18	15	6	6	11	12	8	10	10	9	11	10	7	10	9	13	13	23	26	29	36	31	0	0	0	0	0	0	1	0
ferrodoxin-like protein	HP1508	0	0	0	1	0	0	0	0	0	1	0	0	1	0	0	0	0	1	1	1	0	0	0	0	0	0	0	0	0	0	0	0	0	0	0	0	0	0	0	0	0	0	0	0	0	0	0	1
conserved hypothetical protein	HP1510	2	2	1	1	1	1	2	2	3	3	6	4	3	3	1	9	8	6	7	5	1	1	1	2	1	2	0	0	0	0	1	0	2	0	2	4	1	3	2	3	0	0	0	0	1	0	0	0
iron-regulated outer membrane protein (frpB)	HP1512	0	0	0	0	0	1	6	5	1	0	0	5	7	5	0	1	11	12	6	0	0	0	0	2	3	1	0	1	2	3	4	5	0	0	5	5	5	1	4	11	53	47	39	51	50	46	49	54
selenocysteine synthase SelA, putative	HP1513	0	0	1	0	4	0	1	1	1	0	4	5	1	2	1	4	6	3	3	5	2	1	0	1	4	1	0	0	2	0	2	0	1	0	0	5	1	1	3	4	1	0	1	1	0	0	0	0
transcription termination factor NusA (nusA)	HP1514	1	0	0	2	0	0	1	0	0	1	0	2	0	0	0	1	3	0	2	1	9	9	13	2	0	1	5	3	10	1	6	7	2	5	0	16	21	18	17	1	6	6	3	4	1	4	4	3
type III restriction enzyme R protein (res)	HP1521	1	0	0	3	0	1	0	0	1	0	1	1	0	0	1	3	1	0	4	1	1	1	0	1	0	0	1	0	0	1	0	1	0	1	1	1	3	0	2	2	0	0	1	1	0	0	1	1
hypothetical protein	HP1524	0	0	0	0	0	0	0	0	0	0	0	0	0	0	0	0	0	0	0	0	0	0	1	0	0	1	0	0	0	0	1	0	1	0	0	2	0	2	0	0	5	3	6	0	1	5	1	3
exodeoxyribonuclease (lexA) [3.1.11.2]	HP1526	8	4	4	3	0	6	5	6	5	1	7	5	9	9	1	21	14	19	17	2	3	3	4	4	1	1	4	3	3	3	3	4	4	4	2	7	11	11	11	6	0	0	1	0	0	0	0	0
hypothetical protein	HP1527	0	0	0	6	4	3	0	2	0	1	0	0	0	2	4	3	0	2	8	9	0	0	0	0	0	0	0	1	1	1	0	0	3	1	0	0	0	4	2	1	1	6	2	0	1	3	1	5
purine nucleoside phosphorylase (punB)	HP1530	1	0	2	1	2	1	2	4	1	1	3	3	4	1	1	5	5	10	3	4	0	0	1	0	2	1	1	0	1	1	1	0	2	1	1	2	1	3	2	4	0	0	0	0	1	0	0	0
glucosamine fructose-6-phosphate aminotransferase (isomerizing) (glmS)	HP1532	3	2	2	2	3	0	5	4	3	1	2	7	5	6	3	5	14	11	11	7	1	3	5	4	1	3	3	3	4	4	4	8	11	2	4	8	14	19	10	9	0	0	0	0	0	1	3	0
thymidylate synthase, flavin-dependent (thyX) [2.1.1.148]	HP1533	2	4	2	3	2	1	3	3	5	1	4	3	4	0	1	7	10	9	8	4	0	0	1	1	1	1	0	3	1	1	1	2	1	2	5	2	2	5	4	7	0	1	3	1	1	0	1	0
ubiquinol cytochrome c oxidoreductase, cytochrome b subunit (fbcH)	HP1539	0	0	0	0	0	0	0	0	0	0	0	0	0	0	0	0	0	0	0	0	0	0	0	0	0	1	0	0	0	1	1	0	0	1	0	2	0	0	1	1	1	5	2	2	5	7	6	4
ubiquinol cytochrome c oxidoreductase, Rieske 2Fe-2S subunit (fbcF)	HP1540	0	0	0	0	0	0	0	0	0	0	0	0	0	0	0	0	0	0	0	0	0	0	0	0	1	0	0	0	0	2	1	1	0	0	0	1	1	0	0	3	1	3	3	3	3	5	6	1
transcription-repair coupling factor (trcF)	HP1541	0	0	0	0	0	0	1	0	0	0	0	1	1	0	0	0	2	1	0	0	0	0	1	1	1	1	0	1	0	3	1	1	1	0	1	2	1	3	1	5	1	2	1	0	0	0	1	1
hypothetical protein	HP1542	0	0	0	1	4	0	0	0	0	0	0	0	0	0	1	0	0	0	1	5	1	3	1	2	5	5	2	3	3	1	4	4	2	4	9	10	9	6	9	15	0	0	0	1	1	2	2	0
leucyl-tRNA synthetase (leuS) [6.1.1.4]	HP1547	13	6	14	20	17	9	26	29	23	17	29	31	24	29	36	51	63	67	72	70	22	16	18	17	21	8	13	8	23	28	26	16	14	16	19	56	45	40	56	68	3	0	1	1	2	0	0	2
protein-export membrane protein (secF)	HP1549	0	0	0	0	0	0	0	0	0	0	0	0	0	0	0	0	0	0	0	0	0	0	0	0	0	0	0	0	0	0	0	0	0	0	0	0	0	0	0	0	2	0	1	3	2	2	1	4
protein-export membrane protein (secD)	HP1550	0	0	0	0	0	0	0	0	0	0	0	0	0	0	1	0	0	0	0	1	0	0	0	1	0	0	0	0	0	0	0	0	0	0	0	0	0	0	1	0	1	0	1	2	5	5	6	4
conserved hypothetical secreted protein	HP1551	0	0	0	0	0	0	0	0	0	0	0	0	0	0	0	0	0	0	0	0	0	0	0	1	0	0	1	0	0	0	0	0	0	0	2	0	1	0	1	2	5	3	4	7	9	6	5	4
Na+-H+ antiporter (nhaA)	HP1552	0	0	0	0	1	0	0	1	0	0	0	0	0	0	0	0	0	1	0	1	0	1	0	0	0	0	1	0	0	0	0	0	0	0	0	0	2	0	0	0	0	0	0	0	2	1	1	1
helicase	HP1553	2	1	1	0	0	0	0	0	2	0	0	0	1	1	0	2	1	2	3	0	5	1	2	0	1	0	1	1	4	0	1	5	4	3	0	6	7	7	7	1	1	4	3	1	1	3	0	2
ribosomal protein S2 (rpsB)	HP1554	0	0	0	0	1	0	0	0	0	2	0	0	0	0	0	0	0	0	0	3	15	11	10	3	0	7	6	9	12	5	17	15	18	5	5	39	32	37	20	10	26	24	22	16	3	18	25	24
translation elongation factor EF-Ts (tsf)	HP1555	0	13	0	12	24	0	6	4	4	12	0	2	6	9	16	0	21	10	25	52	35	33	34	27	35	15	24	39	32	28	33	37	34	27	32	83	94	107	86	95	3	3	1	2	4	8	8	4
iron(III) ABC transporter, periplasmic iron-binding protein (ceuE)	HP1561	25	20	29	40	58	22	32	42	40	49	32	31	42	60	59	79	83	113	140	166	17	11	18	19	18	13	10	8	8	6	16	17	14	27	9	46	38	40	54	33	15	15	15	21	19	10	12	8
iron(III) ABC transporter, periplasmic iron-binding protein (ceuE)	HP1562	34	23	35	51	64	36	44	48	48	45	51	50	47	62	54	121	117	130	161	163	21	10	18	17	20	16	8	10	8	7	14	16	11	21	7	51	34	39	46	34	22	17	20	23	19	12	13	9
alkyl hydroperoxide reductase (tsaA)	HP1563	20	27	32	90	151	7	12	36	84	102	19	21	20	101	190	46	60	88	275	443	117	103	137	158	150	107	118	150	102	119	118	132	131	174	190	342	353	418	434	459	28	20	36	70	61	33	57	69
outer membrane protein	HP1564	25	19	31	53	36	27	44	39	42	50	41	40	36	55	48	93	103	106	150	134	17	13	16	21	15	17	10	14	3	9	12	13	9	19	13	46	36	39	43	37	0	2	10	12	12	3	2	2
rare lipoprotein A (rlpA)	HP1571	0	0	0	0	0	1	1	0	0	0	0	1	1	0	0	1	2	1	0	0	0	0	0	0	0	0	0	0	0	0	0	0	0	0	0	0	0	0	0	0	0	0	0	0	1	0	1	0
riboflavin synthase alpha subunit (ribC) [2.5.1.9]	HP1574	1	4	2	7	3	0	3	4	2	6	0	6	2	2	4	1	13	8	11	13	6	9	4	8	7	3	4	3	2	7	2	5	2	3	7	11	18	9	13	21	0	0	1	1	1	1	0	0
ABC transporter, ATP-binding protein (abc)	HP1576	0	0	1	0	0	0	0	0	0	0	0	1	0	0	0	0	1	1	0	0	1	0	0	0	0	0	0	0	0	0	0	0	0	0	0	1	0	0	0	0	2	1	0	2	1	3	1	0
pyridoxal phosphate biosynthetic protein J (pdxJ)	HP1582	0	0	0	0	0	0	0	0	0	0	0	0	0	0	0	0	0	0	0	0	2	1	4	11	14	3	0	6	9	8	7	5	8	13	15	12	6	18	33	37	4	6	14	21	22	9	5	11
pyridoxal phosphate biosynthetic protein A (pdxA)	HP1583	0	0	0	4	0	1	0	1	5	1	3	2	3	2	0	4	2	4	11	1	0	0	0	4	1	0	0	0	4	3	0	0	0	1	0	0	0	0	9	4	0	0	0	0	1	0	1	0
conserved hypothetical protein	HP1588	0	14	0	6	19	0	1	1	1	6	0	1	0	1	2	0	16	1	8	27	28	20	19	22	19	16	20	15	12	24	13	25	13	15	19	57	65	47	49	62	23	32	42	51	59	27	35	38
[truncated: 12 more columns]

## Sheet: S2
Table S2: Enrichment of individual proteins in the supernatant compared to the soluble cellular fraction (based on merged data from Table S1)
"TP"=Time point
"Esup"=Enrichment in supernatant. Log2(%Abundance in Sup/%Abundance in Cyto)
"P-value"= P-value calculated by Fisher's Exact Test with the Bonferroni Correction
TP1=12h; TP2=24h; TP3=30h; TP4=36h; TP5=48h
Green = Esup > 1.5
Yellow = p-value < 0.01		Supernatant					Cytoplasm					Membrane
Identified Proteins	Accession	TP1	TP2	TP3	TP4	TP5	TP1	TP2	TP3	TP4	TP5	TP1	TP2	TP3	TP4	TP5	Esup TP1	Esup TP2	Esup TP3	Esup TP4	Esup TP5	p-value TP1	p-value TP2	p-value TP3	p-value TP4	p-value TP5
hypothetical protein	HP0001	3	2	3	3	0	3	3	2	2	0	0	0	0	0	0	0.695128	-0.1359	0.732757	0.483475	-0.0206461	0.978807	1	0.943455	0.943455	1
6,7-dimethyl-8-ribityllumazine synthase (ribE) [6.3.3.-]	HP0002	8	4	5	0	0	19	15	15	9	7	11	9	11	26	30	-0.502812	-1.43474	-1.24743	-4.24988	-3.92754	0.715577	0.173644	0.261866	0.0265641	0.0988008
3-deoxy-d-manno-octulosonic acid 8-phosphate synthetase (kdsA)	HP0003	39	42	51	44	41	34	34	32	33	31	4	5	3	2	11	0.890384	0.650393	0.911463	0.407692	0.377113	0.041819	0.144915	0.00814801	0.0725435	0.141196
orotidine 5'-phosphate decarboxylase (pyrF)	HP0005	1	4	4	4	4	5	13	9	14	17	0	0	0	0	0	-1.17934	-1.23544	-0.830672	-1.69001	-1.98	0.694737	0.316823	0.715846	0.226611	0.122671
pantoate-beta-alanine ligase (panC) [6.3.2.1]	HP0006	21	24	22	23	12	7	8	8	12	11	0	0	0	0	0	2.2145	1.87677	1.65172	0.908781	0.0996482	0.00089096	0.00314905	0.00676601	0.0423493	0.868908
chaperone and heat shock protein (groEL)	HP0010	69	88	167	199	277	681	689	725	513	737	610	698	684	712	805	-2.5985	-2.61227	-1.86748	-1.36593	-1.4308	1.06566e-67	9.27732e-82	4.2795e-52	2.76491e-16	7.66663e-25
co-chaperone (groES)	HP0011	13	13	12	17	25	21	14	21	15	21	20	21	24	23	30	0.0237505	0.246433	-0.535078	0.173135	0.225515	1	1	0.77746	0.676117	0.503916
hypothetical protein	HP0013	0	1	1	2	1	0	2	1	0	1	5	7	4	3	1	0.695128	-0.387439	0.24733	2.31998	-0.0206461	1	1	1	0.401036	1
hypothetical protein	HP0014	1	3	2	0	0	10	9	11	15	2	1	1	0	3	0	-2.11223	-1.09105	-1.9543	-4.95615	-2.34257	0.164799	0.50901	0.129684	0.00163645	0.849676
chemotaxis protein (cheV)	HP0019	0	2	2	0	0	8	3	2	5	6	0	3	2	1	2	-3.39234	-0.1359	0.24733	-3.46138	-3.72109	0.0875402	1	1	0.189342	0.157841
carboxynorspermidine decarboxylase (nspC)	HP0020	9	8	12	12	6	3	4	9	5	15	0	0	0	0	0	2.1357	1.26706	0.643259	1.18247	-1.2744	0.0523398	0.331625	0.510905	0.139108	0.509229
outer membrane protein (omp2)	HP0025	34	64	59	110	27	27	33	21	33	34	107	127	199	214	187	1.02229	1.29466	1.71588	1.71986	-0.347811	0.0318301	0.000195115	1.18739e-06	5.98477e-14	1
citrate synthase (gltA)	HP0026	138	153	146	127	118	117	111	134	129	174	20	22	37	64	66	0.932353	0.810722	0.370625	-0.0244069	-0.578986	5.20422e-06	6.98607e-05	0.0289589	0.197418	0.60612
isocitrate dehydrogenase (icd) [1.1.1.42]	HP0027	121	162	155	180	177	137	128	144	167	154	13	16	17	34	29	0.516652	0.688198	0.353176	0.105886	0.179566	0.0242041	0.000487465	0.0271332	0.017941	0.00524837
conserved hypothetical secreted protein	HP0028	0	0	0	1	1	0	0	0	0	0	4	6	7	8	3	0.695128	0.349527	0.24733	1.58301	1.56432	1	1	1	0.734931	0.819084
hypothetical protein	HP0030	0	1	0	1	3	3	3	0	1	4	2	1	1	1	1	-2.11223	-0.872866	0.24733	-0.00195206	-0.383216	0.578208	0.92895	1	1	1
hypothetical protein	HP0031	0	0	2	7	12	2	4	4	9	7	1	0	1	3	0	-1.6268	-2.8204	-0.600666	-0.342989	0.71632	0.796788	0.309948	0.984756	1	0.350067
ATP-dependent C1p protease (clpA)	HP0033	0	0	1	0	1	0	0	1	1	0	13	15	6	5	1	0.695128	0.349527	0.24733	-1.58691	1.56432	1	1	1	1	0.819084
mannose-6-phosphate isomerase (pmi)	HP0043	0	0	0	3	6	4	6	6	10	18	2	2	2	2	1	-2.4748	-3.35091	-3.45311	-1.58691	-1.52966	0.581154	0.117881	0.107453	0.357568	0.252543
GDP-D-mannose dehydratase (rfbD)	HP0044	5	5	9	6	0	13	15	16	11	7	11	9	5	3	0	-0.600328	-1.14524	-0.549136	-0.825074	-3.92754	0.767758	0.274787	0.831357	0.925257	0.0988008
nodulation protein (nolK)	HP0045	2	6	4	7	1	15	12	9	17	12	3	2	2	1	2	-1.93714	-0.59389	-0.830672	-1.22434	-3.07954	0.0807058	0.775902	0.715846	0.340664	0.0545108
hypothetical protein	HP0049	7	4	7	7	4	5	7	5	5	5	0	1	0	0	1	1.14259	-0.387439	0.694789	0.445507	-0.310153	0.483634	1	0.687594	0.69826	1
delta-1-pyrroline-5-carboxylate dehydrogenase	HP0056	0	3	2	22	118	59	71	83	136	111	41	56	77	97	90	-6.19969	-4.00299	-4.81445	-2.60286	0.0671973	2.95409e-11	7.91704e-13	9.49955e-17	4.75669e-14	0.109511
hypothetical protein	HP0060	1	0	0	2	1	2	1	2	1	0	3	2	1	2	3	-0.0418379	-1.23544	-2.0746	0.735014	1.56432	1	1	0.781702	0.886104	0.819084
conserved hypothetical ATP-binding protein	HP0066	1	4	1	0	0	3	3	2	5	3	5	5	3	0	7	-0.527265	0.712097	-0.489635	-3.46138	-2.828	1	1	1	0.189342	0.616027
urease accessory protein (ureH)	HP0067	1	4	1	1	1	22	19	22	10	27	8	7	12	13	13	-3.21176	-1.76595	-3.65956	-2.80931	-4.21704	0.00233597	0.0424752	0.00041137	0.0929173	3.97762e-05
urease accessory protein (ureG)	HP0068	4	6	7	12	8	22	25	26	21	6	9	11	6	10	4	-1.6268	-1.62246	-1.5737	-0.784361	0.366377	0.0567969	0.0265641	0.0310931	0.78667	0.819084
urease accessory protein (ureF)	HP0069	1	1	1	0	2	11	11	9	7	13	5	3	5	11	7	-2.24347	-2.58907	-2.41563	-3.90884	-2.45361	0.112384	0.0584746	0.131234	0.0695265	0.0930642
urease accessory protein (ureE)	HP0070	1	0	1	6	8	2	3	5	10	3	2	5	10	9	7	-0.0418379	-2.45783	-1.62714	-0.69383	1.25946	1	0.516131	0.470435	1	0.258363
urease accessory protein (ureI)	HP0071	1	0	0	0	0	1	1	0	0	0	1	2	2	2	6	0.695128	-1.23544	0.24733	-0.00195206	-0.0206461	1	1	1	1	1
urease beta subunit (urea amidohydrolase) (ureB)	HP0072	166	183	241	208	148	189	176	235	246	321	329	316	254	316	479	0.508452	0.405639	0.283627	-0.243492	-1.135	0.00625206	0.0354306	0.0176838	0.741268	1.23006e-06
urease, alpha subunit (ureA) [3.5.1.5]	HP0073	76	81	120	108	50	93	99	125	108	122	136	132	121	134	177	0.405621	0.0616303	0.188676	-0.00195206	-1.29907	0.209938	1	0.273922	0.214639	0.000830958
urease protein (ureC)	HP0075	1	0	0	0	2	3	4	5	4	6	3	1	1	0	0	-0.527265	-2.8204	-3.2121	-3.17188	-1.39916	1	0.309948	0.179615	0.305638	0.849676
ribosomal protein S20 (rpsT)	HP0076	0	0	0	0	1	7	6	6	4	4	2	1	3	8	7	-3.21176	-3.35091	-3.45311	-3.17188	-1.60561	0.141433	0.117881	0.107453	0.305638	0.803584
peptide chain release factor RF-1 (prfA)	HP0077	3	3	5	0	0	4	4	3	2	1	2	0	0	0	0	0.332558	-0.0130433	0.899407	-2.32388	-1.60561	1	1	0.579244	0.78667	1
hypothetical protein	HP0080	4	8	10	9	0	4	5	3	1	0	2	4	1	1	0	0.695128	0.977558	1.83229	2.66101	-0.0206461	0.796545	0.522073	0.0719883	0.028741	1
methyl-accepting chemotaxis transducer (tlpC)	HP0082	1	0	0	0	1	4	4	0	4	9	42	48	45	59	66	-0.889835	-2.8204	0.24733	-3.17188	-2.68361	0.948361	0.309948	1	0.305638	0.198262
ribosomal protein S9 (rpsI)	HP0083	1	0	0	0	0	17	19	23	18	18	36	33	35	34	33	-2.84919	-4.93588	-5.30726	-5.21141	-5.2301	0.0135241	0.00019762	1.8895e-05	0.000314226	0.000456135
ribosomal protein L13 (rplM)	HP0084	0	0	0	0	3	33	13	19	11	16	43	46	45	45	39	-5.37096	-4.40536	-5.03807	-4.52551	-2.25769	2.82911e-06	0.00535955	0.000172917	0.0167749	0.0936103
conserved hypothetical protein	HP0086	1	0	2	1	3	30	26	21	22	7	51	62	49	63	49	-3.65065	-5.37839	-2.85701	-3.90884	-1.12018	9.20877e-05	9.56752e-06	0.00253942	0.00042851	0.868908
lipoprotein, putative	HP0087	0	1	1	0	0	0	0	1	0	0	5	6	4	6	4	0.695128	1.93449	0.24733	-0.00195206	-0.0206461	1	0.721749	1	1	1
RNA polymerase sigma-70 factor (rpoD)	HP0088	3	3	0	1	2	7	1	4	22	14	26	34	28	29	27	-0.404408	1.57192	-2.92259	-3.90884	-2.5567	1	0.618886	0.301933	0.00042851	0.0620258
pfs protein (pfs)	HP0089	23	18	24	23	14	10	8	11	9	11	0	0	0	0	0	1.8574	1.47152	1.33848	1.30471	0.313773	0.00287214	0.0584746	0.0222487	0.0102487	0.604802
malonyl coenzyme A-acyl carrier protein transacylase (fabD) [2.3.1.39]	HP0090	8	9	16	19	8	14	19	20	30	17	1	5	1	3	2	-0.0753904	-0.687948	-0.0658274	-0.647287	-1.06247	1	0.515684	1	0.866746	0.693897
type II restriction enzyme R protein (hsdR)	HP0091	3	2	7	8	5	1	3	6	8	2	9	6	5	3	6	1.91752	-0.1359	0.453781	-0.00195206	1.11686	0.35802	1	0.875254	0.925257	0.616027
phosphoglycerate dehydrogenase	HP0096	16	32	36	52	50	30	25	26	45	50	2	7	5	3	1	-0.191215	0.699469	0.709235	0.204499	-0.0206461	1	0.213954	0.0887631	0.179986	0.590583
hypothetical protein	HP0097	0	4	3	6	4	0	0	1	1	0	21	32	42	37	36	0.695128	3.51945	1.46972	2.11353	3.14928	1	0.117881	0.595943	0.141896	0.157841
threonine synthase (thrC) [4.2.99.2]	HP0098	37	30	32	19	21	37	46	41	31	39	5	5	4	7	27	0.695128	-0.258895	-0.105341	-0.69383	-0.898162	0.124369	0.786415	1	0.783962	0.509229
methyl-accepting chemotaxis protein (tlpA)	HP0099	3	5	4	3	6	9	9	6	8	13	89	85	97	80	104	-0.745445	-0.438969	-0.283184	-1.28206	-1.07509	0.832349	0.9075	1	0.669473	0.747131
methyl-accepting chemotaxis protein (tlpB)	HP0103	3	1	2	0	3	2	2	0	0	1	31	30	37	33	32	1.18055	-0.387439	2.56926	-0.00195206	1.20175	0.653077	1	0.391065	1	0.699625
2',3'-cyclic-nucleotide 2'-phosphodiesterase (cpdB)	HP0104	54	52	57	80	81	8	6	4	7	4	14	15	18	28	11	3.37585	3.36333	3.9229	3.42207	4.15816	1.69425e-13	2.48627e-11	1.25094e-14	3.06813e-19	1.64769e-22
conserved hypothetical protein	HP0105	14	16	23	20	15	7	14	11	9	12	0	0	0	0	0	1.64622	0.53594	1.27836	1.10767	0.289694	0.0444546	0.6675	0.0319415	0.0335287	0.616027
cystathionine gamma-synthase (metB)	HP0106	12	13	16	18	23	6	5	10	11	10	8	8	2	5	7	1.63854	1.64498	0.899407	0.683939	1.14163	0.0575857	0.0630265	0.191962	0.169345	0.026829
cysteine synthetase (cysK)	HP0107	16	15	18	18	15	11	9	12	10	8	0	0	0	0	0	1.21596	1.0558	0.812928	0.815184	0.846087	0.0913454	0.240907	0.224935	0.111149	0.217547
chaperone and heat shock protein 70 (dnaK)	HP0109	22	45	53	89	138	121	155	148	144	153	75	85	67	83	94	-1.73783	-1.42345	-1.22552	-0.693062	-0.168999	8.2358e-08	1.0621e-08	3.79822e-06	0.214639	0.616027
co-chaperone and heat shock protein (grpE)	HP0110	6	8	17	29	27	33	30	30	22	16	9	8	2	8	8	-1.67052	-1.49375	-0.554124	0.388838	0.71632	0.013123	0.0225938	0.571486	0.187127	0.0765584
DNA topoisomerase I (topA)	HP0116	1	4	3	3	1	7	7	8	7	1	6	4	3	6	1	-1.6268	-0.387439	-1.03278	-1.10149	-0.0206461	0.360199	1	0.656378	0.814176	1
hypothetical protein	HP0120	1	0	0	0	0	2	0	1	1	1	7	6	7	6	7	-0.0418379	0.349527	-1.33763	-1.58691	-1.60561	1	1	1	1	1
phosphoenolpyruvate synthase (ppsA)	HP0121	3	7	2	4	20	10	12	11	31	40	46	48	26	49	27	-0.889835	-0.387439	-1.9543	-2.80931	-1.00294	0.668013	0.938777	0.129684	0.000397491	0.377381
threonyl-tRNA synthetase (thrS) [6.1.1.3]	HP0123	0	6	4	21	24	27	30	36	33	30	5	3	5	3	5	-5.08623	-1.88077	-2.77257	-0.641776	-0.336674	3.51315e-05	0.00600203	6.00207e-05	0.78667	1
translation initiation factor IF-3 (infC)	HP0124	0	1	3	1	2	5	2	2	1	0	10	10	9	7	3	-2.7643	-0.387439	0.732757	-0.00195206	2.30128	0.360199	1	0.943455	1	0.509229
ribosomal protein L35 (rpmI)	HP0125	1	0	1	0	0	7	4	4	4	6	2	3	4	6	4	-1.6268	-2.8204	-1.33763	-3.17188	-3.72109	0.360199	0.309948	0.689887	0.305638	0.157841
ribosomal protein L20 (rplT)	HP0126	0	0	0	0	1	17	10	20	12	8	39	28	35	33	28	-4.43416	-4.04279	-5.11022	-4.64581	-2.52315	0.0033353	0.0162145	9.46307e-05	0.00942841	0.296122
outer membrane protein (omp4)	HP0127	1	9	7	1	0	1	1	1	1	2	33	33	33	28	37	0.695128	3.01249	2.56926	-0.00195206	-2.34257	1	0.0285749	0.0789444	1	0.849676
hypothetical protein	HP0129	5	7	9	25	34	9	7	5	7	4	5	5	5	1	0	-0.0933682	0.349527	1.03583	1.76358	2.91795	1	1	0.371404	0.00081444	1.2509e-07
hypothetical protein	HP0130	9	11	12	6	3	13	9	1	2	0	51	48	36	22	22	0.188168	0.625161	3.30622	1.37656	2.78671	1	0.683619	0.00231839	0.32829	0.290944
L-serine deaminase (sdaA)	HP0132	0	1	1	0	0	1	5	0	2	4	0	2	1	2	0	-0.889835	-1.52494	1.83229	-2.32388	-3.19057	1	0.492963	0.720134	0.78667	0.409437
3-deoxy-D-arabino-heptulosonate 7-phosphate synthase (dhs1)	HP0134	1	5	2	13	12	4	4	4	16	14	3	3	1	4	5	-0.889835	0.639033	-0.600666	-0.291459	-0.234771	0.948361	0.803133	0.984756	1	1
lipoprotein, putative	HP0135	0	1	0	0	0	0	0	0	0	0	3	1	6	5	4	0.695128	1.93449	0.24733	-0.00195206	-0.0206461	1	0.721749	1	1	1
bacterioferritin comigratory protein (bcp)	HP0136	23	20	15	11	8	11	14	8	14	5	2	6	5	6	3	1.72615	0.849098	1.11406	-0.336371	0.607385	0.00371415	0.221735	0.146056	1	0.622472
hypothetical protein	HP0137	0	0	1	0	0	0	1	1	2	0	1	7	11	5	1	0.695128	-1.23544	0.24733	-2.32388	-0.0206461	1	1	1	0.78667	1
conserved hypothetical iron-sulfur protein	HP0138	0	0	0	1	0	2	7	5	4	1	13	9	17	6	5	-1.6268	-3.55736	-3.2121	-1.58691	-1.60561	0.796788	0.0701763	0.179615	0.69826	1
conserved hypothetical secreted protein	HP0139	4	1	1	0	3	8	9	4	2	4	7	11	12	7	3	-0.22241	-2.31344	-1.33763	-2.32388	-0.383216	1	0.145758	0.689887	0.78667	1
L-lactate permease (lctP)	HP0140	0	0	0	0	0	0	0	0	0	2	6	4	0	10	11	0.695128	0.349527	0.24733	-0.00195206	-2.34257	1	1	1	1	0.849676
cytochrome c oxidase, heme b and copper-binding subunit, membrane-bound (fixN)	HP0144	0	0	0	0	0	0	0	0	0	0	12	8	5	4	10	0.695128	0.349527	0.24733	-0.00195206	-0.0206461	1	1	1	1	1
cytochrome c oxidase, monoheme subunit, membrane-bound (fixO)	HP0145	0	0	0	0	0	0	0	0	0	0	22	28	26	24	31	0.695128	0.349527	0.24733	-0.00195206	-0.0206461	1	1	1	1	1
cytochrome c oxidase, diheme subunit, membrane-bound (fixP)	HP0147	0	0	0	0	0	0	0	1	0	0	17	13	17	15	21	0.695128	0.349527	-1.33763	-0.00195206	-0.0206461	1	1	1	1	1
hypothetical protein	HP0148	0	0	0	0	0	0	0	0	0	1	6	4	5	11	7	0.695128	0.349527	0.24733	-0.00195206	-1.60561	1	1	1	1	1
hypothetical protein	HP0150	0	0	0	1	0	0	0	0	0	0	3	3	5	6	3	0.695128	0.349527	0.24733	1.58301	-0.0206461	1	1	1	0.734931	1
recombinase (recA)	HP0153	0	0	0	0	7	51	45	46	46	57	14	20	23	33	48	-5.99137	-6.15827	-6.29183	-6.54111	-2.95925	1.1701e-09	2.55576e-10	1.01718e-10	9.63146e-11	2.97362e-07
enolase (eno)	HP0154	1	12	12	18	24	44	57	72	35	61	8	11	8	9	4	-4.19564	-1.85211	-2.28872	-0.942246	-1.34845	4.49022e-07	4.99826e-05	1.79321e-07	0.357568	0.0263209
lipopolysaccharide 1,2-glucosyltransferase (rfaJ)	HP0159	1	1	0	0	0	0	1	1	0	0	7	4	4	8	3	2.28009	0.349527	-1.33763	-0.00195206	-0.0206461	0.653077	1	1	1	1
penicillin-binding protein 4	HP0160	2	3	0	1	0	9	7	7	7	7	21	20	34	35	24	-1.23087	-0.750009	-3.65956	-2.32388	-3.92754	0.469025	0.814176	0.0652945	0.214639	0.0988008
conserved hypothetical protein	HP0162	21	21	27	19	3	10	13	16	8	7	0	0	0	2	1	1.72908	1.0209	0.984296	1.19599	-1.12018	0.006747	0.120448	0.0485597	0.0278033	0.868908
delta-aminolevulinic acid dehydratase (hemB)	HP0163	2	0	3	1	7	8	6	8	7	14	6	6	2	5	8	-1.07041	-3.35091	-1.03278	-2.32388	-0.971736	0.6276	0.117881	0.656378	0.214639	0.796078
response regulator (ompR)	HP0166	26	24	40	30	14	16	17	26	19	6	9	6	5	6	1	1.37865	0.834954	0.85926	0.643383	1.1369	0.0110954	0.214254	0.0323929	0.0695265	0.111252
hypothetical protein	HP0170	0	3	1	5	11	17	12	8	12	8	6	6	5	7	4	-4.43416	-1.48697	-2.25517	-1.18638	0.415453	0.0033353	0.192822	0.20633	0.612107	0.616027
cell binding factor 2	HP0175	92	124	150	180	172	115	85	83	67	41	56	64	62	57	42	0.37476	0.891676	1.09725	1.41709	2.03477	0.191148	0.000124906	1.08724e-08	6.93845e-18	6.89738e-26
fructose-bisphosphate aldolase (tsr)	HP0176	136	156	164	132	73	71	75	90	62	44	14	10	7	9	7	1.62801	1.40114	1.10943	1.08211	0.703293	1.81402e-13	4.53073e-11	1.58816e-09	5.94008e-10	0.000830958
translation elongation factor EF-P (efp)	HP0177	26	31	48	47	45	41	35	33	25	20	1	2	2	3	1	0.0480088	0.17706	0.781154	0.895478	1.1296	1	0.92895	0.0270418	0.00200299	0.000546866
spore coat polysaccharide biosynthesis protein E	HP0178	0	0	0	0	1	3	0	1	3	2	0	0	0	0	0	-2.11223	0.349527	-1.33763	-2.80931	-0.757612	0.578208	1	1	0.497314	1
hypothetical protein	HP0181	0	0	0	0	0	0	0	0	2	1	12	10	8	14	9	0.695128	0.349527	0.24733	-2.32388	-1.60561	1	1	1	0.78667	1
lysyl-tRNA synthetase (lysS) [6.1.1.6]	HP0182	1	6	7	16	5	20	20	20	25	17	6	6	6	12	3	-3.07746	-1.30759	-1.20333	-0.629983	-1.6905	0.00570762	0.138823	0.194529	0.925359	0.205381
serine hydroxymethyltransferase (glyA)	HP0183	35	31	47	45	32	21	9	17	21	18	5	10	8	4	6	1.41861	2.07888	1.6879	1.07958	0.792268	0.00196662	0.000195115	2.8826e-05	0.000683672	0.0378745
hypothetical protein	HP0184	0	1	4	2	1	4	5	2	7	1	8	4	3	2	0	-2.4748	-1.52494	1.09533	-1.58691	-0.0206461	0.581154	0.492963	0.719996	0.589311	1
hypothetical protein	HP0185	2	1	2	3	0	7	3	4	2	2	40	36	43	28	24	-0.889835	-0.872866	-0.600666	0.483475	-2.34257	0.796788	0.92895	0.984756	0.943455	0.849676
fumarate reductase, iron-sulfur subunit (frdB)	HP0191	0	0	1	0	0	4	2	3	1	1	24	28	24	19	19	-2.4748	-1.9724	-0.975062	-1.58691	-1.60561	0.581154	0.793394	0.923421	1	1
fumarate reductase, flavoprotein subunit (frdA)	HP0192	1	2	1	10	23	29	21	20	28	32	111	138	165	137	120	-3.60255	-2.75481	-3.52526	-1.44252	-0.488425	0.000139574	0.00284328	0.00069302	0.102851	1
fumarate reductase, cytochrome b subunit (frdC)	HP0193	1	0	0	0	0	2	0	0	1	0	8	8	11	11	14	-0.0418379	0.349527	0.24733	-1.58691	-0.0206461	1	1	1	1	1
triosephosphate isomerase (tpi)	HP0194	19	21	29	26	20	9	6	8	15	18	1	0	0	1	1	1.7326	2.07535	2.04251	0.771772	0.127453	0.0086468	0.00382587	0.000273752	0.0608004	0.699625
enoyl-(acyl-carrier-protein) reductase (NADH) (fabI)	HP0195	28	39	51	45	40	29	26	27	33	35	1	1	1	3	2	0.645375	0.925387	1.15247	0.439753	0.169457	0.252329	0.0445735	0.00126567	0.0587559	0.341447
UDP-3-0-(3-hydroxymyristoyl) glucosamine N-acyltransferase (lpxD)	HP0196	0	0	0	0	0	5	5	4	5	6	9	10	5	8	15	-2.7643	-3.1099	-2.92259	-3.46138	-3.72109	0.360199	0.192822	0.301933	0.189342	0.157841
S-adenosylmethionine synthetase 2 (metX)	HP0197	0	1	1	3	4	29	22	11	23	29	40	47	38	43	30	-5.18752	-3.55736	-2.69127	-2.74919	-2.73336	1.37637e-05	0.000447141	0.0552558	0.00330985	0.00140478
nucleoside diphosphate kinase (ndk)	HP0198	16	22	26	20	7	18	19	20	10	8	1	1	1	1	1	0.530068	0.555978	0.617699	0.963283	-0.201218	0.578208	0.530016	0.234061	0.0572994	1
ribosomal protein L32 (rpmF)	HP0200	0	0	0	0	0	3	4	2	2	1	4	1	6	4	3	-2.11223	-2.8204	-2.0746	-2.32388	-1.60561	0.578208	0.309948	0.781702	0.78667	1
fatty acid-phospholipid synthesis protein (plsX)	HP0201	1	0	0	0	2	13	18	7	18	14	35	42	40	40	43	-2.4748	-4.85993	-3.65956	-5.21141	-2.5567	0.0777504	0.000340727	0.0652945	0.000314226	0.0620258
beta-ketoacyl-acyl carrier protein synthase III (fabH)	HP0202	2	2	1	5	9	10	14	12	13	18	1	5	2	2	2	-1.37526	-2.18653	-2.81156	-1.29741	-0.982172	0.341857	0.0424752	0.0345881	0.472978	0.706965
hypothetical protein	HP0204	12	17	16	20	21	12	6	6	5	5	3	2	0	5	1	0.695128	1.77837	1.59128	1.89617	1.94619	0.578208	0.0241494	0.0325472	0.0022886	0.00199095
ATP-binding protein (mpr)	HP0207	1	4	1	3	4	14	14	9	11	3	19	17	10	10	7	-2.57789	-1.33853	-2.41563	-1.71816	0.341924	0.051784	0.232756	0.131234	0.26034	1
chaperone and heat shock protein C62.5 (htpG)	HP0210	4	10	5	24	56	66	84	71	105	86	22	28	26	29	33	-3.19023	-2.65904	-3.45311	-2.10834	-0.635095	1.42567e-08	1.25184e-10	2.82513e-11	3.28156e-08	0.693684
conserved hypothetical secreted protein	HP0211	14	15	18	20	24	4	4	3	6	3	0	1	3	0	3	2.38318	2.1338	2.64943	1.65516	2.78671	0.00520398	0.0120033	0.00116963	0.00599986	2.52422e-05
succinyl-diaminopimelate desuccinylase (dapE)	HP0212	9	10	16	12	9	9	5	10	5	5	0	2	0	0	1	0.695128	1.28241	0.899407	1.18247	0.76785	0.6276	0.277863	0.191962	0.139108	0.498538
glucose inhibited division protein (gidA)	HP0213	3	2	3	2	9	13	15	17	11	9	1	2	3	0	1	-1.2524	-2.28274	-2.0746	-2.20359	-0.0206461	0.310641	0.0282594	0.0402212	0.141896	0.970997
conserved hypothetical protein	HP0216	3	1	2	1	2	2	3	5	3	3	0	0	0	0	0	1.18055	-0.872866	-0.890173	-1.22434	-0.506073	0.653077	0.92895	0.771821	0.925257	1
hypothetical protein	HP0218	26	24	28	26	20	13	11	9	15	21	0	4	2	7	6	1.66816	1.44067	1.83229	0.771772	-0.0893588	0.00266863	0.0252889	0.00105105	0.0608004	0.874254
synthesis of [Fe-S] cluster (nifS)	HP0220	12	19	21	20	8	72	75	59	44	31	29	23	8	9	8	-1.84093	-1.60348	-1.22122	-1.12013	-1.91046	3.00604e-05	2.50721e-05	0.00676601	0.130781	0.0221106
nifU-like protein	HP0221	8	11	5	16	20	64	58	51	38	27	27	21	6	14	9	-2.22864	-1.99728	-2.97974	-1.22434	-0.444454	7.85132e-06	1.66363e-05	2.15716e-07	0.117247	1
hypothetical protein	HP0222	0	0	2	0	2	10	1	1	1	5	1	0	1	1	2	-3.69719	-1.23544	0.984296	-1.58691	-1.15815	0.0601742	1	0.875254	1	0.849676
peptide methionine sulfoxide reductase (msrA) [1.8.4.6]	HP0224	82	69	91	113	100	69	66	84	77	72	33	28	22	25	48	0.942509	0.413185	0.362151	0.548472	0.450497	0.000600832	0.243059	0.108475	0.000210775	0.0024979
outer membrane protein (omp5)	HP0227(+1)	1	7	4	8	0	1	1	1	1	2	52	51	54	63	70	0.695128	2.67145	1.83229	2.50055	-2.34257	1	0.0851006	0.371404	0.0496579	0.849676
outer membrane protein (omp6)	HP0229	1	21	14	15	0	2	1	0	0	0	26	29	28	24	18	-0.0418379	4.19083	5.10531	4.95224	-0.0206461	1	7.07644e-06	8.76041e-05	4.61614e-05	1
CTP:CMP-3-deoxy-D-manno-octulosonate-cytidylyl-transferase (kdsB)	HP0230	0	5	0	3	1	2	1	3	3	3	0	0	1	1	0	-1.6268	2.224	-2.56002	-0.00195206	-1.24304	0.796788	0.232756	0.490921	1	0.967576
hypothetical protein	HP0231	37	65	83	93	97	39	30	29	25	18	32	44	47	32	24	0.620166	1.45221	1.74839	1.87252	2.37723	0.198235	2.63112e-05	3.16243e-09	6.13674e-13	2.13994e-17
secreted protein involved in flagellar motility	HP0232	5	5	11	10	11	9	7	4	9	9	19	14	5	2	1	-0.0933682	-0.0979322	1.60097	0.142438	0.254988	1	1	0.100401	0.78667	0.77321
conserved hypothetical protein	HP0233	32	30	26	27	15	7	8	7	16	21	3	3	2	0	0	2.8106	2.1928	2.06836	0.735014	-0.492715	6.1556e-07	0.000196331	0.000451968	0.0525441	1
conserved hypothetical secreted protein	HP0235	18	19	39	34	32	7	7	4	4	2	3	3	2	4	1	1.99769	1.72804	3.38119	2.93665	3.67979	0.00439005	0.0216827	3.4726e-09	1.00959e-07	1.56461e-08
porphobilinogen deaminase (hemC) [4.3.1.8]	HP0237	6	5	7	3	3	1	0	3	2	1	0	0	1	0	1	2.8106	3.80896	1.34687	0.483475	1.20175	0.0542995	0.0584746	0.268001	0.943455	0.699625
prolyl-tRNA synthetase (proS) [6.1.1.15]	HP0238	0	1	0	1	10	8	13	14	12	17	7	5	3	2	1	-3.39234	-2.8204	-4.61065	-3.06085	-0.757612	0.0875402	0.0241494	0.00269401	0.0380662	0.910703
octaprenyl-diphosphate synthase (ispB)	HP0240	17	14	23	18	8	7	5	8	10	8	1	1	1	1	1	1.91752	1.74808	1.71446	0.815184	-0.0206461	0.00739826	0.0424752	0.00441291	0.111149	0.967576
neutrophil activating protein (napA) (bacterioferriti)	HP0243	110	128	167	198	158	159	173	118	106	142	35	36	36	39	59	0.165618	-0.0836406	0.746604	0.896334	0.132875	0.653077	0.932389	1.09395e-05	7.68542e-12	0.0204078
ATP-dependent RNA helicase, DEAD-box family (deaD)	HP0247	0	0	0	1	0	10	7	7	9	1	37	36	37	39	13	-3.69719	-3.55736	-3.65956	-2.66492	-1.60561	0.0601742	0.0701763	0.0652945	0.144615	1
conserved hypothetical protein	HP0248	0	0	0	1	0	0	0	1	0	0	27	25	14	14	16	0.695128	0.349527	-1.33763	1.58301	-0.0206461	1	1	1	0.734931	1
oligopeptide ABC transporter, ATP-binding protein (oppD)	HP0250	0	0	0	0	0	2	4	0	0	0	1	4	2	0	1	-1.6268	-2.8204	0.24733	-0.00195206	-0.0206461	0.796788	0.309948	1	1	1
outer membrane protein (omp7)	HP0252	1	1	1	0	0	0	1	0	0	0	26	22	27	21	27	2.28009	0.349527	1.83229	-0.00195206	-0.0206461	0.653077	1	0.720134	1	1
outer membrane protein (omp8)	HP0254	0	0	1	0	0	1	0	0	0	0	10	6	4	2	12	-0.889835	0.349527	1.83229	-0.00195206	-0.0206461	1	1	0.720134	1	1
adenylosuccinate synthetase (purA) [6.3.4.4]	HP0255	1	9	7	10	3	12	10	16	20	12	12	8	1	2	8	-2.36377	0.205137	-0.890173	-0.967187	-1.85715	0.076056	1	0.426696	0.51783	0.258363
ATP-dependent protease binding subunit (clpB)	HP0264	3	1	5	14	80	45	51	54	61	54	39	44	49	57	63	-3.00531	-4.75201	-3.06142	-2.08649	0.542086	9.22466e-06	2.14898e-10	4.91239e-08	6.14547e-05	0.00288623
dihydroorotase (pyrC)	HP0266	5	6	2	4	2	2	4	5	2	6	3	0	1	0	2	1.83263	0.880041	-0.890173	0.846045	-1.39916	0.280541	0.656472	0.771821	0.728629	0.849676
chlorohydrolase	HP0267	19	26	21	29	26	19	18	17	15	25	0	0	0	0	1	0.695128	0.867994	0.544312	0.926495	0.0348491	0.326401	0.143606	0.391065	0.0178966	0.699625
hypothetical protein	HP0268	3	8	6	6	6	10	9	11	7	2	2	5	4	7	4	-0.889835	0.189062	-0.575792	-0.208403	1.35787	0.668013	1	0.919123	1	0.438595
conserved hypothetical ATP-binding protein	HP0269	1	0	2	0	0	3	5	11	0	2	15	7	4	0	1	-0.527265	-3.1099	-1.9543	-0.00195206	-2.34257	1	0.192822	0.129684	1	0.849676
ATP-dependent nuclease (addB)	HP0275	7	10	13	27	46	1	4	0	1	1	30	17	27	21	14	3.01706	1.57192	5.00222	4.19445	4.93355	0.0266558	0.160209	0.000190102	6.37295e-08	3.67106e-14
guanosine pentaphosphate phosphohydrolase (gppA)	HP0278	1	0	2	1	1	2	1	1	0	0	5	5	1	0	6	-0.0418379	-1.23544	0.984296	1.58301	1.56432	1	1	0.875254	0.734931	0.819084
heat shock protein B (ibpB)	HP0280	0	0	0	0	0	0	0	0	0	0	6	6	6	4	3	0.695128	0.349527	0.24733	-0.00195206	-0.0206461	1	1	1	1	1
tRNA-guanine transglycosylase (tgt) [2.4.2.29]	HP0281	0	2	3	1	2	5	2	2	3	2	1	2	1	2	2	-2.7643	0.349527	0.732757	-1.22434	-0.0206461	0.360199	1	0.943455	0.925257	1
3-dehydroquinate synthase (aroB)	HP0283	14	15	13	9	5	7	8	6	12	14	2	1	0	0	0	1.64622	1.21626	1.30178	-0.397881	-1.4192	0.0444546	0.160209	0.107453	1	0.476566
conserved hypothetical integral membrane protein	HP0284	0	0	0	0	0	1	0	0	0	0	6	7	9	8	5	-0.889835	0.349527	0.24733	-0.00195206	-0.0206461	1	1	1	1	1
diaminopimelate decarboxylase (dap decarboxylase) (lysA)	HP0290	0	0	1	0	0	4	1	0	0	0	3	5	0	0	0	-2.4748	-1.23544	1.83229	-0.00195206	-0.0206461	0.581154	1	0.720134	1	1
hypothetical protein	HP0292	4	4	1	1	0	2	0	1	0	0	0	1	0	0	0	1.54312	3.51945	0.24733	1.58301	-0.0206461	0.448645	0.117881	1	0.734931	1
aliphatic amidase (aimE)	HP0294	80	77	100	186	225	54	39	93	188	243	17	11	30	86	99	1.25786	1.32187	0.351488	-0.017341	-0.13144	9.22466e-06	2.51978e-05	0.101056	0.089559	0.286473
ribosomal protein L21 (rplU)	HP0296	2	2	0	3	2	11	12	12	6	7	26	32	39	21	25	-1.50651	-1.9724	-4.39653	-0.895037	-1.60561	0.343797	0.09752	0.00814801	1	0.693897
ribosomal protein L27 (rpmA)	HP0297	0	0	0	0	0	15	12	13	7	10	11	13	13	19	19	-4.25907	-4.29433	-4.50756	-3.90884	-4.41296	0.00512878	0.00929562	0.00469878	0.0695265	0.0221106
dipeptide ABC transporter, periplasmic dipeptide-binding protein (dppA)	HP0298	63	45	72	80	92	8	5	9	20	10	0	5	12	27	10	3.59635	3.39789	3.17931	1.97141	3.11842	1.57627e-16	6.99523e-10	2.22747e-15	8.37039e-12	7.83686e-21
dipeptide ABC transporter, permease protein (dppB)	HP0299	0	0	0	0	0	1	0	0	0	0	9	3	9	10	8	-0.889835	0.349527	0.24733	-0.00195206	-0.0206461	1	1	1	1	1
dipeptide ABC transporter, permease protein (dppC)	HP0300	0	0	0	0	1	0	0	0	0	0	2	4	5	8	8	0.695128	0.349527	0.24733	-0.00195206	1.56432	1	1	1	1	0.819084
dipeptide ABC transporter, ATP-binding protein (dppD)	HP0301	1	0	1	0	0	0	0	0	0	1	6	10	8	14	17	2.28009	0.349527	1.83229	-0.00195206	-1.60561	0.653077	1	0.720134	1	1
dipeptide ABC transporter, ATP-binding protein (dppF)	HP0302	0	0	0	0	0	0	0	0	0	0	5	5	4	7	13	0.695128	0.349527	0.24733	-0.00195206	-0.0206461	1	1	1	1	1
GTP-binding protein (obg)	HP0303	2	0	0	0	0	0	0	0	2	1	3	3	1	4	1	3.01706	0.349527	0.24733	-2.32388	-1.60561	0.341857	1	1	0.78667	1
hypothetical protein	HP0304	15	16	21	19	26	4	1	1	6	4	3	0	1	0	0	2.4794	3.80896	4.08863	1.58301	2.53735	0.00302483	0.000195115	4.82995e-06	0.00956161	3.29916e-05
hypothetical protein	HP0305	87	74	83	99	64	52	52	57	40	62	15	27	34	47	41	1.43209	0.85445	0.785545	1.29482	0.0247969	2.31479e-07	0.00618843	0.00182816	2.96885e-09	0.397874
glutamate-1-semialdehyde 2,1-aminomutase (hemL)	HP0306	0	7	3	14	22	6	9	14	21	29	11	12	3	6	9	-3.00531	0.00848983	-1.8033	-0.570236	-0.411436	0.226142	1	0.0887631	1	1
conserved hypothetical protein	HP0309	0	0	0	0	5	1	1	3	3	3	0	1	2	3	2	-0.889835	-1.23544	-2.56002	-2.80931	0.631431	1	1	0.490921	0.497314	0.693684
conserved hypothetical protein	HP0310	37	49	57	75	53	27	28	47	53	55	1	1	3	6	5	1.14259	1.14599	0.522965	0.494986	-0.0735949	0.00932935	0.00445859	0.0887631	0.00668343	0.663579
virulence associated protein D (vapD)	HP0315	4	4	6	3	1	0	1	2	3	3	0	0	0	0	0	3.86505	1.93449	1.62584	-0.00195206	-1.24304	0.0724244	0.393619	0.323448	1	0.967576
outer membrane protein (omp9)	HP0317	5	26	23	15	0	10	8	1	9	19	172	172	176	198	194	-0.237758	1.98998	4.21696	0.704317	-5.30605	1	0.00125025	1.12591e-06	0.233821	0.00025791
conserved hypothetical protein	HP0318	61	82	100	134	109	100	101	92	87	89	40	33	30	54	62	-0.0134094	0.050513	0.367001	0.618299	0.270325	1	1	0.0867728	9.42145e-06	0.0146777
arginyl-tRNA synthetase (argS) [6.1.1.19]	HP0319	39	33	34	36	23	12	11	18	12	16	0	0	0	0	1	2.35505	1.89205	1.1464	1.54402	0.489549	7.58056e-07	0.000387513	0.0126612	0.000139528	0.265592
conserved hypothetical secreted protein	HP0320	0	0	0	1	0	0	1	1	1	1	8	8	14	12	17	0.695128	-1.23544	-1.33763	-0.00195206	-1.60561	1	1	1	1	1
poly E-rich protein	HP0322	1	2	0	4	19	40	30	25	43	67	6	1	8	14	9	-4.05976	-3.25928	-5.42509	-3.27497	-1.81206	1.88344e-06	6.5755e-05	6.37193e-06	2.01753e-06	0.000347786
membrane bound endonuclease (nuc)	HP0323	21	16	23	29	40	4	2	5	2	4	10	15	18	18	18	2.95147	3.07199	2.34249	3.55876	3.14928	4.05048e-05	0.00096148	0.000450659	1.07951e-07	2.22683e-09
outer membrane protein (omp10)	HP0324	0	0	0	0	0	0	0	0	1	0	2	2	6	4	4	0.695128	0.349527	0.24733	-1.58691	-0.0206461	1	1	1	1	1
CMP-N-acetylneuraminic acid synthetase (neuA)	HP0326	1	1	3	1	0	1	0	1	3	0	2	1	1	0	3	0.695128	1.93449	1.46972	-1.22434	-0.0206461	1	0.721749	0.595943	0.925257	1
ketol-acid reductoisomerase (ilvC) [1.1.1.86]	HP0330	8	12	16	6	7	8	9	10	7	13	2	3	0	4	5	0.695128	0.745455	0.899407	-0.208403	-0.868643	0.726389	0.533371	0.191962	1	0.849676
cell division inhibitor (minD)	HP0331	0	1	0	0	2	2	0	1	4	0	9	10	6	10	2	-1.6268	1.93449	-1.33763	-3.17188	2.30128	0.796788	0.721749	1	0.305638	0.509229
DNA processing chain A (dprA)	HP0333	1	1	0	0	1	1	1	0	0	0	3	1	0	0	0	0.695128	0.349527	0.24733	-0.00195206	1.56432	1	1	1	1	0.819084
hypothetical protein	HP0338	0	1	0	0	1	0	0	0	0	0	3	1	1	2	1	0.695128	1.93449	0.24733	-0.00195206	1.56432	1	0.721749	1	1	0.819084
single-stranded-DNA-specific exonuclease (recJ)	HP0348	2	0	0	1	2	0	0	2	3	1	0	1	0	0	1	3.01706	0.349527	-2.0746	-1.22434	0.71632	0.341857	1	0.781702	0.925257	0.930313
CTP synthetase (pyrG) [6.3.4.2]	HP0349	0	4	1	0	3	8	9	15	19	5	30	24	19	23	5	-3.39234	-0.728476	-3.1219	-5.28735	-0.672723	0.0875402	0.721749	0.00792695	0.000181151	1
flagellar basal-body M-ring protein (fliF)	HP0351	0	1	0	0	0	1	0	0	1	2	7	4	4	0	3	-0.889835	1.93449	0.24733	-1.58691	-2.34257	1	0.721749	1	1	0.849676
flagellar motor switch protein (fliG)	HP0352	1	0	0	0	0	2	1	0	0	0	1	2	4	1	0	-0.0418379	-1.23544	0.24733	-0.00195206	-0.0206461	1	1	1	1	1
deoxyxylulose-5-phosphate synthase, putative (dxs)	HP0354	5	11	5	2	2	8	8	9	9	3	1	7	5	10	8	0.0670965	0.785626	-0.541165	-1.92795	-0.506073	1	0.513182	0.887333	0.300331	1
GTP-binding membrane protein (lepA)	HP0355	0	0	0	0	1	2	0	1	1	0	12	10	2	3	0	-1.6268	0.349527	-1.33763	-1.58691	1.56432	0.796788	1	1	1	0.819084
hypothetical protein	HP0358	1	0	2	0	0	0	1	0	1	1	15	9	10	11	12	2.28009	-1.23544	2.56926	-1.58691	-1.60561	0.653077	1	0.391065	1	1
UDP-glucose 4-epimerase	HP0360	2	5	6	6	2	11	19	11	17	14	1	0	0	0	0	-1.50651	-1.47644	-0.575792	-1.4308	-2.5567	0.343797	0.0797307	0.919123	0.22803	0.0620258
ribonucleoside diphosphate reductase, beta subunit (nrdB)	HP0364	2	1	3	7	0	7	13	2	4	4	2	3	2	1	0	-0.889835	-2.8204	0.732757	0.735014	-3.19057	0.796788	0.0241494	0.943455	0.466277	0.409437
biotin carboxylase (accC)	HP0370	1	1	1	2	4	13	14	27	23	29	18	14	4	8	12	-2.4748	-2.92349	-3.94907	-3.23461	-2.73336	0.0777504	0.0150114	2.75781e-05	0.00103548	0.00140478
biotin carboxyl carrier protein (fabE)	HP0371	0	1	2	1	2	27	23	21	13	19	2	3	1	2	1	-5.08623	-3.6201	-2.85701	-3.17188	-2.98412	3.51315e-05	0.000277367	0.00253942	0.0239994	0.0108615
deoxycytidine triphosphate deaminase (dcd)	HP0372	0	1	0	2	4	2	5	3	8	6	2	1	1	0	3	-1.6268	-1.52494	-2.56002	-1.76749	-0.551161	0.796788	0.492963	0.490921	0.416329	1
conserved hypothetical protein	HP0374	1	0	1	0	4	3	2	1	1	1	1	2	2	1	3	-0.527265	-1.9724	0.24733	-1.58691	1.56432	1	0.793394	1	1	0.498482
thiol:disulfide interchange protein (dsbC), putative	HP0377	36	36	45	46	41	16	11	5	10	6	11	5	9	8	7	1.84056	2.01579	3.29569	2.14489	2.65395	9.65088e-05	0.000103292	4.80922e-10	1.00959e-07	1.96036e-08
cytochrome c biogenesis protein (ycf5)	HP0378	0	1	0	0	0	1	0	1	0	3	14	14	7	8	6	-0.889835	1.93449	-1.33763	-0.00195206	-2.828	1	0.721749	1	1	0.616027
fucosyltransferase	HP0379	0	0	1	0	0	0	0	0	0	3	6	6	3	3	0	0.695128	0.349527	1.83229	-0.00195206	-2.828	1	1	0.720134	1	0.616027
glutamate dehydrogenase (gdhA)	HP0380	50	38	53	49	50	39	31	40	38	48	2	6	8	20	10	1.04956	0.639033	0.648947	0.360618	0.0376526	0.00390465	0.190756	0.0530714	0.076815	0.509229
zinc-metallo protease (YJR117W)	HP0382	0	0	0	0	0	0	0	0	0	0	7	6	6	4	6	0.695128	0.349527	0.24733	-0.00195206	-0.0206461	1	1	1	1	1
superoxide dismutase (sodB)	HP0389	114	111	130	110	57	56	68	60	61	47	9	13	18	23	16	1.71415	1.05239	1.35637	0.843436	0.254988	2.18642e-12	2.21201e-05	3.97584e-10	1.39355e-06	0.133417
adhesin-thiol peroxidase (tagD)	HP0390	67	93	123	173	119	72	72	58	85	78	15	13	24	23	33	0.592034	0.716512	1.32533	1.01899	0.5856	0.0624623	0.00866851	2.54781e-09	5.04032e-12	6.52427e-05
purine-binding chemotaxis protein (cheW)	HP0391	0	2	1	4	9	7	8	9	3	8	5	4	5	5	6	-3.21176	-1.41601	-2.41563	0.360618	0.139819	0.141433	0.433422	0.131234	1	0.849676
histidine kinase (cheA)	HP0392	1	1	2	1	26	39	37	20	19	47	35	41	50	52	50	-4.02369	-4.29433	-2.78829	-3.70239	-0.862581	2.95233e-06	2.91847e-07	0.00409036	0.0012091	0.461084
chemotaxis protein (cheV)	HP0393	0	0	0	2	2	4	1	2	2	6	1	4	0	0	1	-2.4748	-1.23544	-2.0746	-0.00195206	-1.39916	0.581154	1	0.781702	1	0.849676
conserved hypothetical protein	HP0396	1	0	1	0	0	1	3	1	4	2	32	32	28	25	22	0.695128	-2.45783	0.24733	-3.17188	-2.34257	1	0.516131	1	0.305638	0.849676
phosphoglycerate dehydrogenase (serA)	HP0397	1	9	3	0	0	33	30	49	47	39	26	26	13	4	22	-3.786	-1.33328	-3.57467	-6.57181	-6.32443	3.4449e-05	0.0375141	1.94126e-08	5.85129e-11	4.20753e-09
ribosomal protein S1 (rpsA)	HP0399	3	3	3	17	41	78	83	73	44	42	64	88	102	84	58	-3.79214	-4.22682	-4.14499	-1.3484	-0.0549976	2.73533e-11	1.78779e-15	1.61545e-13	0.0508996	0.699625
penicillin tolerance protein (lytB)	HP0400	1	0	2	1	3	0	0	1	4	0	2	2	6	3	0	2.28009	0.349527	0.984296	-1.58691	2.78671	0.653077	1	0.875254	0.69826	0.290944
3-phosphoshikimate 1-carboxyvinyltransferase (aroA)	HP0401	1	4	1	1	4	3	2	2	3	3	1	0	0	1	0	-0.527265	1.19752	-0.489635	-1.22434	0.341924	1	0.721749	1	0.925257	1
phenylalanyl-tRNA synthetase, beta subunit (pheT) [6.1.1.20]	HP0402	6	12	12	16	33	34	33	45	37	47	9	13	8	13	28	-1.71296	-1.07271	-1.61661	-1.18638	-0.524412	0.00935055	0.0790873	0.00239629	0.147004	0.98583
phenylalanyl-tRNA synthetase, alpha subunit (pheS) [6.1.1.20]	HP0403	0	0	5	9	6	11	8	10	11	16	0	3	3	4	8	-3.82843	-3.73794	-0.685555	-0.277587	-1.3646	0.0360801	0.0424752	0.732897	1	0.409437
protein kinase C inhibitor (SP:P16436)	HP0404	3	1	6	8	6	2	0	4	1	3	0	0	0	1	0	1.18055	1.93449	0.777845	2.50055	0.872439	0.653077	0.721749	0.632278	0.0496579	0.509666
nifS-like protein	HP0405	0	1	1	0	0	0	0	0	4	3	4	3	0	4	4	0.695128	1.93449	1.83229	-3.17188	-2.828	1	0.721749	0.720134	0.305638	0.616027
biotin sulfoxide reductase (bisC)	HP0407	2	0	0	5	4	1	0	2	1	2	0	0	0	2	1	1.43209	0.349527	-2.0746	1.87252	0.827351	0.838217	1	0.781702	0.226426	0.819084
hypothetical protein	HP0408	11	15	23	19	22	2	1	3	7	3	3	4	8	8	7	2.89676	3.71876	2.99456	1.37656	2.66385	0.00492421	0.00036235	3.28755e-05	0.0210051	9.37441e-05
GMP synthase (guaA)	HP0409	9	23	14	14	13	19	17	18	19	18	2	1	0	0	2	-0.342347	0.774833	-0.104142	-0.429373	-0.475212	0.840447	0.265325	1	1	1
putative neuraminyllactose-binding hemagglutinin homolog (hpaA)	HP0410	13	20	37	42	32	14	3	2	1	4	26	19	14	18	19	0.592034	2.89972	4.15422	4.82248	2.8318	0.61015	0.000250241	3.86718e-10	8.89842e-13	4.74164e-07
conserved hypothetical integral membrane protein	HP0415	1	1	1	1	0	0	0	0	0	0	3	5	2	3	6	2.28009	1.93449	1.83229	1.58301	-0.0206461	0.653077	0.721749	0.720134	0.734931	1
cyclopropane fatty acid synthase (cfa)	HP0416	0	0	0	0	0	2	1	3	0	2	25	28	33	26	5	-1.6268	-1.23544	-2.56002	-0.00195206	-2.34257	0.796788	1	0.490921	1	0.849676
methionyl-tRNA synthetase (metS) [6.1.1.10]	HP0417	3	17	16	23	23	25	25	35	35	39	10	10	7	9	10	-2.16994	-0.193616	-0.858023	-0.59711	-0.769838	0.013123	1	0.209869	0.898598	0.693684
type 1 capsular polysaccharide biosynthesis protein J (capJ)	HP0421	0	2	0	1	0	1	2	1	1	0	4	7	6	9	2	-0.889835	0.349527	-1.33763	-0.00195206	-0.0206461	1	1	1	1	1
arginine decarboxylase (speA)	HP0422	12	12	14	9	20	12	24	19	18	23	0	1	3	2	7	0.695128	-0.621327	-0.180091	-0.963478	-0.217683	0.578208	0.493831	1	0.619043	1
hypothetical protein	HP0435	1	0	1	0	0	0	4	1	0	0	0	0	0	0	1	2.28009	-2.8204	0.24733	-0.00195206	-0.0206461	0.653077	0.309948	1	1	1
virB4 homolog (virB4)	HP0459	0	1	0	0	0	3	0	0	0	3	0	1	2	0	1	-2.11223	1.93449	0.24733	-0.00195206	-2.828	0.578208	0.721749	1	1	0.616027
conserved hypothetical protein	HP0466	0	1	0	0	0	0	0	0	0	0	20	13	14	13	19	0.695128	1.93449	0.24733	-0.00195206	-0.0206461	1	0.721749	1	1	1
conserved hypothetical protein	HP0468	31	18	19	15	0	31	25	18	18	2	9	14	9	10	2	0.695128	-0.113445	0.323279	-0.257209	-2.34257	0.177752	1	0.715846	1	0.849676
oligoendopeptidase F (pepF)	HP0470	29	17	29	30	54	38	22	31	46	35	60	45	44	35	57	0.310984	-0.0130433	0.152694	-0.610374	0.597791	0.7385	1	0.794844	0.78667	0.0137523
outer membrane protein (omp11)	HP0472	3	16	18	11	0	0	0	0	0	1	8	5	6	6	13	3.50248	5.39392	5.45678	4.52161	-1.60561	0.15501	2.53095e-05	4.5091e-06	0.000839531	1
molybdenum ABC transporter, periplasmic molybdate-binding protein (modA)	HP0473	8	4	4	8	7	1	0	0	0	0	0	0	0	4	1	3.19763	3.51945	3.41726	4.08551	3.88624	0.013123	0.117881	0.107453	0.00748577	0.0221106
glutamyl-tRNA synthetase (gltX-1) [6.1.1.17]	HP0476	35	32	33	28	23	19	19	20	16	16	1	2	0	1	2	1.55947	1.08649	0.955868	0.786544	0.489549	0.000890214	0.0415998	0.0314058	0.0390829	0.265592
outer membrane protein (omp12)	HP0477(+1)	0	0	0	0	0	0	0	0	0	0	9	4	4	7	5	0.695128	0.349527	0.24733	-0.00195206	-0.0206461	1	1	1	1	1
GTP-binding protein, fusA-homolog (yihK)	HP0480	78	83	83	98	62	61	60	66	52	67	4	4	6	2	5	1.04723	0.814368	0.575752	0.905854	-0.131677	0.000214546	0.00534107	0.0190513	2.64374e-06	0.777797
hypothetical protein	HP0482	3	2	2	2	3	1	2	0	2	5	0	1	3	1	0	1.91752	0.349527	2.56926	-0.00195206	-0.672723	0.35802	1	0.391065	1	1
catalase-like protein	HP0485	38	39	60	77	86	4	4	4	8	4	10	15	12	26	12	3.79199	3.48338	3.99627	3.18671	4.24406	9.16118e-11	5.27835e-09	1.60633e-15	1.22641e-17	3.76761e-24
hypothetical protein	HP0486	0	3	5	3	0	6	8	0	8	14	76	77	68	65	80	-3.00531	-0.930581	3.70676	-1.28206	-4.87863	0.226142	0.677926	0.0552558	0.669473	0.00426552
ribosomal protein L28 (rpmB)	HP0491	2	1	0	0	2	15	13	7	9	11	11	11	10	10	12	-1.93714	-2.8204	-3.65956	-4.24988	-2.22228	0.0807058	0.0241494	0.0652945	0.0265641	0.193286
lipoprotein, putative	HP0492	1	2	1	3	0	3	2	1	1	2	13	14	13	16	18	-0.527265	0.349527	0.24733	1.22044	-2.34257	1	1	1	0.609626	0.849676
DNA polymerase III beta-subunit (dnaN)	HP0500	60	54	51	53	60	56	56	69	56	60	1	1	2	4	3	0.793812	0.297532	-0.18511	-0.080664	-0.0206461	0.0175045	0.565675	1	0.620637	0.515139
DNA gyrase, sub B (gyrB)	HP0501	1	1	1	1	1	15	9	18	17	6	21	19	18	10	7	-2.67411	-2.31344	-3.37716	-3.54627	-2.13612	0.0325112	0.145758	0.00182816	0.00327964	0.428704
conserved hypothetical secreted protein	HP0506	1	1	1	0	1	1	0	0	0	0	8	13	8	14	10	0.695128	1.93449	1.83229	-0.00195206	1.56432	1	0.721749	0.720134	1	0.819084
conserved hypothetical protein	HP0507	14	13	15	7	4	3	1	3	4	1	0	1	1	0	0	2.74575	3.51945	2.39417	0.735014	1.56432	0.00184168	0.00132137	0.00582632	0.466277	0.498482
hypothetical protein	HP0508	2	6	3	5	3	7	8	3	14	13	28	34	29	33	40	-0.889835	-0.0374964	0.24733	-1.4005	-1.96818	0.796788	1	1	0.357568	0.185287
glycolate oxidase subunit (glcD)	HP0509	0	1	0	4	5	4	3	2	13	17	12	13	5	8	12	-2.4748	-0.872866	-2.0746	-1.58691	-1.6905	0.581154	0.92895	0.781702	0.312008	0.205381
dihydrodipicolinate reductase (dapB) [1.3.1.26]	HP0510	3	5	7	5	4	4	4	7	10	9	1	0	1	1	2	0.332558	0.639033	0.24733	-0.934838	-1.09865	1	0.803133	1	0.746018	0.819084
glutamine synthetase (glnA)	HP0512	101	127	127	81	43	117	103	113	83	126	71	87	90	96	98	0.483947	0.650393	0.415135	-0.0369282	-1.5607	0.0601742	0.00475031	0.023748	0.380606	1.60165e-05
hypothetical protein	HP0513	1	0	0	1	5	0	1	3	1	3	0	5	1	1	0	2.28009	-1.23544	-2.56002	-0.00195206	0.631431	0.653077	1	0.490921	1	0.693684
ribosomal protein L9 (rplI)	HP0514	8	14	21	22	19	30	19	16	22	20	7	20	29	32	18	-1.14815	-0.0778945	0.629201	-0.00195206	-0.0927958	0.0939493	1	0.301933	0.746018	0.967576
heat shock protein (hslV)	HP0515	7	7	14	7	6	10	8	9	9	13	3	3	4	5	2	0.209701	0.168955	0.857384	-0.342989	-1.07509	1	1	0.307429	1	0.747131
heat shock protein (hslU) ORF1	HP0516	0	2	0	9	22	19	21	17	24	23	4	2	0	3	1	-4.59027	-2.75481	-4.88195	-1.36873	-0.0833818	0.001226	0.00284328	0.000498762	0.155147	0.89519
conserved hypothetical secreted protein	HP0518	2	0	1	3	9	6	3	1	0	2	3	4	1	2	3	-0.683384	-2.45783	0.24733	2.8054	1.90535	1	0.516131	1	0.214639	0.0765584
cag pathogenicity island protein (cag1)	HP0520	0	0	0	0	0	1	0	0	1	3	8	11	14	17	21	-0.889835	0.349527	0.24733	-1.58691	-2.828	1	1	1	1	0.616027
cag pathogenicity island protein (cag3)	HP0522	3	0	0	0	1	0	0	2	2	0	7	5	6	1	2	3.50248	0.349527	-2.0746	-2.32388	1.56432	0.15501	1	0.781702	0.78667	0.819084
cag pathogenicity island protein (cag5)	HP0524	0	2	0	0	0	0	0	0	0	1	7	7	8	11	1	0.695128	2.67145	0.24733	-0.00195206	-1.60561	1	0.420076	1	1	1
virB11 homolog	HP0525	0	0	1	0	1	6	9	8	7	3	2	5	3	2	2	-3.00531	-3.8984	-2.25517	-3.90884	-1.24304	0.226142	0.0265641	0.20633	0.0695265	0.967576
cag pathogenicity island protein (cag6)	HP0526	0	0	0	0	0	1	0	0	0	0	7	4	2	1	0	-0.889835	0.349527	0.24733	-0.00195206	-0.0206461	1	1	1	1	1
cag pathogenicity island protein (cag7)	HP0527	3	5	2	1	4	1	3	2	7	3	21	16	15	15	32	1.91752	1.0016	0.24733	-2.32388	0.341924	0.35802	0.602169	1	0.214639	1
cag pathogenicity island protein (cag10)	HP0530	1	0	0	0	1	0	0	1	1	1	12	14	12	10	12	2.28009	0.349527	-1.33763	-1.58691	-0.0206461	0.653077	1	1	1	1
cag pathogenicity island protein (cag12)	HP0532	0	0	0	0	0	0	0	0	0	0	6	0	1	0	0	0.695128	0.349527	0.24733	-0.00195206	-0.0206461	1	1	1	1	1
cag pathogenicity island protein (cag16)	HP0537	0	0	0	1	2	0	0	0	1	0	5	3	2	1	4	0.695128	0.349527	0.24733	-0.00195206	2.30128	1	1	1	1	0.509229
cag pathogenicity island protein (cag17)	HP0538	1	0	0	0	0	0	1	0	0	0	6	5	1	4	1	2.28009	-1.23544	0.24733	-0.00195206	-0.0206461	0.653077	1	1	1	1
cag pathogenicity island protein (cag19)	HP0540	0	0	0	6	0	0	0	0	0	0	0	0	0	0	0	0.695128	0.349527	0.24733	3.69849	-0.0206461	1	1	1	0.0301071	1
cag pathogenicity island protein (cag22)	HP0543	0	0	0	2	7	6	6	5	8	7	9	12	13	14	7	-3.00531	-3.35091	-3.2121	-1.76749	-0.0206461	0.226142	0.117881	0.179615	0.416329	1
cag pathogenicity island protein (cag23)	HP0544	2	1	1	0	1	0	0	0	3	0	9	14	8	6	0	3.01706	1.93449	1.83229	-2.80931	1.56432	0.341857	0.721749	0.720134	0.497314	0.819084
cag pathogenicity island protein (cag24)	HP0545	2	6	10	21	19	6	5	6	3	3	1	0	0	2	0	-0.683384	0.590535	0.939208	2.61696	2.4574	1	0.847598	0.413894	0.000127689	0.000608361
cag pathogenicity island protein (cag25)	HP0546	0	0	0	0	0	0	0	0	1	0	0	3	2	5	5	0.695128	0.349527	0.24733	-1.58691	-0.0206461	1	1	1	1	1
cag pathogenicity island protein (cag26)	HP0547	4	3	2	1	4	62	85	61	118	60	194	217	225	224	148	-3.10073	-4.26097	-4.37326	-6.30573	-3.76958	6.09887e-08	6.29209e-16	9.66084e-12	2.8137e-26	6.62111e-10
transcription termination factor Rho (rho)	HP0550	1	2	1	3	3	39	45	54	42	15	50	49	49	34	12	-4.02369	-3.83634	-4.93589	-3.60399	-2.16749	2.95233e-06	4.71824e-08	2.82513e-11	8.24656e-07	0.133417
ribosomal protein L31 (rpmE)	HP0551	0	0	0	0	0	8	7	8	3	4	8	14	14	11	11	-3.39234	-3.55736	-3.84013	-2.80931	-3.19057	0.0875402	0.0701763	0.0400768	0.497314	0.409437
hypothetical protein	HP0554	0	0	3	0	3	0	2	0	3	1	23	15	16	7	12	0.695128	-1.9724	3.05469	-2.80931	1.20175	1	0.793394	0.205845	0.497314	0.699625
acetyl-coenzyme A carboxylase (accA)	HP0557	0	0	0	0	1	2	4	3	0	1	2	6	4	6	2	-1.6268	-2.8204	-2.56002	-0.00195206	-0.0206461	0.796788	0.309948	0.490921	1	1
beta ketoacyl-acyl carrier protein synthase II (fabF)	HP0558	6	12	12	13	26	31	38	49	56	52	14	21	11	14	17	-1.58171	-1.2734	-1.73817	-2.06724	-1.00697	0.0256278	0.0198348	0.000580485	0.000136788	0.254522
acyl carrier protein (acpP)	HP0559	5	10	11	12	13	12	13	15	8	13	2	4	3	5	5	-0.489297	-0.0130433	-0.183304	0.554441	-0.0206461	0.911877	1	1	0.378897	0.906238
3-ketoacyl-acyl carrier protein reductase (fabG)	HP0561	20	41	46	36	30	74	69	71	66	44	16	14	17	16	19	-1.16649	-0.394375	-0.373382	-0.86741	-0.565642	0.00368436	0.394995	0.632278	0.217509	0.970664
ribosomal protein S21 (rpsU)	HP0562	1	0	0	0	1	1	4	2	3	2	11	8	6	8	6	0.695128	-2.8204	-2.0746	-2.80931	-0.757612	1	0.309948	0.781702	0.497314	1
hypothetical protein	HP0564	5	11	15	17	19	20	15	18	20	20	9	12	13	20	15	-1.20299	-0.0811076	-0.00792661	-0.230221	-0.0927958	0.177041	1	1	1	0.967576
GTP-binding protein (gtp1)	HP0569	19	13	19	18	3	13	18	24	15	0	0	2	1	2	0	1.22564	-0.105039	-0.0819772	0.253305	2.78671	0.0607733	1	1	0.458162	0.290944
aminopeptidase a-i (pepA)	HP0570	84	131	174	211	250	118	146	169	210	243	60	81	86	126	157	0.207264	0.193689	0.289272	0.00488537	0.0202428	0.640892	0.533371	0.0471487	0.0496579	0.0221106
adenine phosphoribosyltransferase (apt)	HP0572	5	10	5	8	11	7	4	6	10	10	2	1	2	2	1	0.247669	1.57192	0.00632235	-0.306807	0.110598	1	0.160209	1	1	0.853195
signal peptidase I (lepB) [3.4.21.89]	HP0576	0	1	2	0	0	0	0	0	0	0	12	12	13	12	17	0.695128	1.93449	2.56926	-0.00195206	-0.0206461	1	0.721749	0.391065	1	1
methylene-tetrahydrofolate dehydrogenase (folD)	HP0577	0	0	0	1	3	2	0	4	7	1	8	5	7	7	4	-1.6268	0.349527	-2.92259	-2.32388	1.20175	0.796788	1	0.301933	0.214639	0.699625
dihydroorotase (pyrC)	HP0581	7	4	8	6	1	1	0	0	0	3	0	1	0	0	0	3.01706	3.51945	4.33479	3.69849	-1.24304	0.0266558	0.117881	0.00665942	0.0301071	0.967576
hypothetical protein	HP0582	0	1	0	0	1	0	0	1	0	1	7	6	2	1	3	0.695128	1.93449	-1.33763	-0.00195206	-0.0206461	1	0.721749	1	1	1
hypothetical protein	HP0586	1	1	1	1	1	1	0	5	2	1	1	2	3	9	3	0.695128	1.93449	-1.62714	-0.738918	-0.0206461	1	0.721749	0.470435	1	1
ferrodoxin-like protein	HP0588	4	6	5	0	0	7	8	9	4	1	0	0	0	0	0	-0.0418379	-0.0374964	-0.541165	-3.17188	-1.60561	1	1	0.887333	0.305638	1
ferredoxin oxidoreductase, alpha subunit	HP0589	24	34	43	26	18	67	74	96	80	56	24	33	33	39	25	-0.766978	-0.761117	-0.902183	-1.60495	-1.63137	0.076056	0.0424752	0.00877575	0.000373613	0.0049835
ferredoxin oxidoreductase, beta subunit	HP0590	9	24	24	15	7	35	41	50	45	30	20	28	21	24	18	-1.20669	-0.410803	-0.796171	-1.55555	-2.04449	0.064893	0.519039	0.127026	0.017941	0.0176297
ferredoxin oxidoreductase, gamma subunit	HP0591	6	17	16	2	1	23	32	38	25	11	8	11	16	13	3	-1.15902	-0.543558	-0.975062	-3.35245	-2.95925	0.156517	0.428885	0.108744	0.000397491	0.0851372
type III restriction enzyme R protein (res)	HP0592	2	1	2	0	0	3	1	2	1	3	0	2	0	1	1	0.209701	0.349527	0.24733	-1.58691	-2.828	1	1	1	1	0.616027
DsbB-related protein	HP0595	1	1	0	0	0	0	0	1	0	0	10	8	1	4	7	2.28009	1.93449	-1.33763	-0.00195206	-0.0206461	0.653077	0.721749	1	1	1
lipoprotein, putative	HP0596	5	7	8	4	0	6	4	0	3	6	60	53	53	59	66	0.45412	1.08649	4.33479	0.360618	-3.72109	1	0.486433	0.00665942	1	0.157841
penicillin-binding protein 1A (PBP-1A)	HP0597	0	0	0	1	2	0	0	1	0	0	2	2	4	2	4	0.695128	0.349527	-1.33763	1.58301	2.30128	1	1	1	0.734931	0.509229
hemolysin secretion protein precursor (hylB)	HP0599	32	47	59	98	98	89	104	73	79	102	30	29	39	44	38	-0.76632	-0.787977	-0.0575241	0.307217	-0.0780743	0.0335212	0.0090804	1	0.0145542	0.496672
uroporphyrinogen decarboxylase (hemE)	HP0604	46	62	55	57	37	35	26	38	28	25	3	6	3	3	5	1.08454	1.58739	0.77496	1.01065	0.535747	0.00479205	1.21023e-05	0.0179847	0.000203564	0.0787117
hypothetical protein	HP0605	0	0	0	1	0	0	0	0	1	0	23	22	23	21	31	0.695128	0.349527	0.24733	-0.00195206	-0.0206461	1	1	1	1	1
membrane fusion protein (mtrC)	HP0606	6	5	8	13	15	0	0	0	1	1	20	16	14	12	13	4.39557	3.80896	4.33479	3.16797	3.34859	0.0145656	0.0584746	0.00665942	0.00127332	0.000488884
acriflavine resistance protein (acrB)	HP0607	0	2	0	1	1	0	0	0	0	0	41	29	35	27	41	0.695128	2.67145	0.24733	1.58301	1.56432	1	0.420076	1	0.734931	0.819084
toxin-like outer membrane protein	HP0610	3	1	1	1	0	0	2	0	0	0	0	2	5	4	6	3.50248	-0.387439	1.83229	1.58301	-0.0206461	0.15501	1	0.720134	0.734931	1
hypothetical protein	HP0614	0	0	3	10	15	2	10	5	6	7	0	0	0	6	2	-1.6268	-4.04279	-0.404746	0.689926	1.02666	0.796788	0.0162145	1	0.424358	0.133508
DNA ligase (lig) [6.5.1.2]	HP0615	0	2	1	0	0	11	6	11	19	0	5	10	11	9	2	-3.82843	-1.02898	-2.69127	-5.28735	-0.0206461	0.0360801	0.775973	0.0552558	0.000181151	1
aspartyl-tRNA synthetase (aspS) [6.1.1.12]	HP0617	57	68	54	62	65	64	63	81	76	94	18	23	16	28	31	0.529391	0.458874	-0.333213	-0.293556	-0.549465	0.141433	0.206157	0.685208	1	0.849676
adenylate kinase (adk)	HP0618	21	25	23	35	21	16	18	19	16	14	1	0	2	3	2	1.077	0.812499	0.516517	1.1034	0.547638	0.086181	0.184559	0.352244	0.00330421	0.236863
inorganic pyrophosphatase (ppa)	HP0620	47	35	45	48	23	26	27	36	24	13	0	0	0	1	1	1.53706	0.717914	0.565301	0.983251	0.779055	9.49221e-05	0.156918	0.1175	0.000839531	0.0936103
DNA mismatch repair protein (MutS)	HP0621	1	1	2	1	5	2	0	0	1	1	3	4	1	1	1	-0.0418379	1.93449	2.56926	-0.00195206	1.85382	1	0.721749	0.391065	1	0.308459
UDP-N-acetylmuramate-alanine ligase (murC)	HP0623	3	4	4	4	4	4	4	3	7	8	0	0	0	0	0	0.332558	0.349527	0.609901	-0.738918	-0.938184	1	1	0.99103	1	0.917239
solute-binding signature and mitochondrial signature protein (aspB)	HP0624	0	3	4	4	6	3	5	5	4	7	0	0	0	0	0	-2.11223	-0.30255	-0.0421762	-0.00195206	-0.227097	0.578208	1	1	1	1
protein E (gcpE)	HP0625	1	4	1	1	1	3	3	7	2	0	7	6	6	5	0	-0.527265	0.712097	-2.0746	-0.738918	1.56432	1	1	0.205845	1	0.819084
tetrahydrodipicolinate N-succinyltransferase (dapD)	HP0626	2	4	2	5	9	2	4	7	17	19	17	24	16	12	16	0.695128	0.349527	-1.33763	-1.6718	-1.05812	0.935791	1	0.580405	0.14908	0.616027
hypothetical protein	HP0629	4	1	3	3	1	6	4	5	17	2	3	3	2	9	4	0.164613	-1.23544	-0.404746	-2.32388	-0.757612	1	0.717414	1	0.0436262	1
modulator of drug activity (mda66)	HP0630	104	107	110	70	37	63	55	49	40	36	10	9	7	5	9	1.4138	1.3033	1.40588	0.797749	0.0183481	1.51593e-08	4.84123e-07	3.55072e-09	0.000349379	0.663579
quinone-reactive Ni-Fe hydrogenase, small subunit (hydA)	HP0631	0	1	0	0	0	5	3	2	0	2	5	5	6	5	2	-2.7643	-0.872866	-2.0746	-0.00195206	-2.34257	0.360199	0.92895	0.781702	1	0.849676
quinone-reactive Ni-Fe hydrogenase, large subunit (hydB)	HP0632	4	2	1	4	5	14	10	7	5	7	9	16	12	3	2	-0.992928	-1.72086	-2.0746	-0.291459	-0.468105	0.471531	0.208524	0.205845	1	1
outer membrane protein (omp13)	HP0638	1	3	6	3	0	1	0	0	0	1	11	6	13	8	11	0.695128	3.15688	3.94777	2.8054	-1.60561	1	0.220787	0.0278887	0.214639	1
conserved hypothetical protein	HP0639	0	0	0	0	0	1	3	1	7	2	2	1	0	4	1	-0.889835	-2.45783	-1.33763	-3.90884	-2.34257	1	0.516131	1	0.0695265	0.849676
NAD(P)H-flavin oxidoreductase	HP0642	43	41	43	49	27	24	18	15	18	30	0	1	1	3	0	1.52336	1.51511	1.73608	1.41795	-0.170024	0.000214326	0.000769799	3.72189e-05	1.88868e-05	1
glutamyl-tRNA synthetase (gltX-2) [6.1.1.17]	HP0643	22	23	27	21	22	14	17	31	16	16	1	1	1	1	0	1.329	0.774833	0.0514102	0.379919	0.426813	0.025032	0.265325	0.982198	0.305638	0.332993
soluble lytic murein transglycosylase (slt)	HP0645	4	5	8	8	16	0	0	3	0	3	7	8	3	3	6	3.86505	3.80896	1.52744	4.08551	2.21639	0.0724244	0.0584746	0.177667	0.00748577	0.00524837
UDP-glucose pyrophosphorylase (galU)	HP0646	7	8	6	5	2	6	9	14	11	4	1	4	0	1	2	0.901579	0.189062	-0.910211	-1.06608	-0.868643	0.542237	1	0.492024	0.746648	1
aspartate ammonia-lyase (aspA)	HP0649	40	44	67	55	93	98	94	126	115	162	18	16	27	43	43	-0.587074	-0.736982	-0.658848	-1.05929	-0.818048	0.0875402	0.0209214	0.0390352	0.0121084	0.0940771
nonheme iron-containing ferritin (pfr)	HP0653	11	9	16	8	7	47	43	25	10	15	26	19	15	11	10	-1.35117	-1.84549	-0.380701	-0.306807	-1.06795	0.0127382	0.00051059	0.923527	1	0.663579
conserved hypothetical protein	HP0654	2	3	5	0	1	5	6	8	7	0	3	1	1	2	2	-0.442376	-0.543558	-0.380701	-3.90884	1.56432	1	1	1	0.0695265	0.819084
protective surface antigen D15	HP0655	1	12	9	6	0	3	0	0	1	1	30	45	39	40	36	-0.527265	4.99338	4.49526	2.11353	-1.60561	1	0.000427165	0.0032697	0.141896	1
conserved hypothetical protein	HP0656	0	1	3	1	0	6	5	7	3	1	2	2	1	2	1	-3.00531	-1.52494	-0.852205	-1.22434	-1.60561	0.226142	0.492963	0.80736	0.925257	1
processing protease (ymxG)	HP0657	80	63	92	98	109	20	10	10	14	7	43	45	45	48	27	2.66849	2.94589	3.38639	2.76212	3.84725	1.76997e-15	5.0229e-12	2.5078e-20	1.25042e-19	2.79589e-28
Glu-tRNA(Gln) amidotransferase, subunit B (gatB)	HP0658	9	15	14	17	28	24	21	15	18	22	6	5	2	3	0	-0.671655	-0.122542	0.151115	-0.0821224	0.320391	0.454287	1	0.993065	0.914416	0.300744
hypothetical protein	HP0659	1	3	1	2	9	0	1	1	0	2	12	10	10	4	5	2.28009	1.57192	0.24733	2.31998	1.90535	0.653077	0.618886	1	0.401036	0.0765584
chorismate synthase (aroC) [4.6.1.4]	HP0663	1	0	3	0	0	0	1	0	2	2	1	3	1	1	0	2.28009	-1.23544	3.05469	-2.32388	-2.34257	0.653077	1	0.205845	0.78667	0.849676
oxygen-independent coproporphyrinogen III oxidase (hemN)	HP0665	1	3	1	1	1	9	8	7	8	2	1	1	1	3	1	-1.96784	-0.930581	-2.0746	-2.50445	-0.757612	0.251963	0.677926	0.205845	0.214639	1
hypothetical protein	HP0668	1	1	2	2	4	1	3	1	1	1	1	2	3	1	2	0.695128	-0.872866	0.984296	0.735014	1.56432	1	0.92895	0.875254	0.886104	0.498482
outer membrane protein (omp14)	HP0671	0	0	0	0	0	0	0	0	0	4	11	16	17	20	14	0.695128	0.349527	0.24733	-0.00195206	-3.19057	1	1	1	1	0.409437
solute-binding signature and mitochondrial signature protein (aspB)	HP0672	17	23	32	49	45	23	30	37	46	57	15	2	0	5	6	0.269822	-0.0266217	0.0408796	0.0882457	-0.358341	0.920109	1	1	0.323837	1
lipopolysaccharide biosynthesis protein (wbpB)	HP0679	4	2	7	8	3	4	3	5	11	14	0	0	0	0	0	0.695128	-0.1359	0.694789	-0.438051	-2.07127	0.796545	1	0.687594	1	0.133417
ribonucleoside-diphosphate reductase 1 alpha subunit (nrdA)	HP0680	6	13	18	34	56	35	48	45	55	72	33	34	31	28	24	-1.75418	-1.4955	-1.05101	-0.687843	-0.380376	0.0093997	0.00253007	0.0522496	0.541755	1
UDP-N-acetylglucosamine pyrophosphorylase (glmU)	HP0683	1	4	3	2	2	3	6	4	4	5	3	1	1	2	1	-0.527265	-0.180988	-0.11524	-0.849949	-1.15815	1	1	1	0.998167	0.849676
iron(III) dicitrate transport protein (fecA)	HP0686	0	1	1	1	0	1	2	2	1	3	23	19	40	47	67	-0.889835	-0.387439	-0.489635	-0.00195206	-2.828	1	1	1	1	0.616027
iron(II) transport protein (feoB)	HP0687	4	1	4	0	0	0	1	0	1	2	20	18	17	19	6	3.86505	0.349527	3.41726	-1.58691	-2.34257	0.0724244	1	0.107453	1	0.849676
hypothetical protein	HP0688	10	11	12	7	6	2	1	4	6	6	0	0	0	0	1	2.76552	3.28813	1.72126	0.204499	-0.0206461	0.00941054	0.00500369	0.0652945	0.88369	1
acetyl coenzyme A acetyltransferase (thiolase) (fadA)	HP0690	56	58	75	62	84	42	53	75	74	73	9	7	11	18	16	1.10592	0.478424	0.24733	-0.255336	0.180561	0.001226	0.220607	0.345104	1	0.0955194
3-oxoadipate coA-transferase subunit A (yxjD)	HP0691	17	22	23	30	11	15	16	15	29	17	1	2	3	4	2	0.870214	0.796986	0.847723	0.0461422	-0.626367	0.251963	0.248353	0.129684	0.557388	1
3-oxoadipate coA-transferase subunit B (yxjE)	HP0692	14	13	22	23	8	16	12	31	30	21	0	2	1	0	2	0.508715	0.460558	-0.238096	-0.378101	-1.35945	0.653077	0.721749	1	1	0.308114
hydantoin utilization protein A (hyuA)	HP0695	0	0	0	0	2	7	13	30	15	1	28	70	77	40	5	-3.21176	-4.40536	-5.68341	-4.95615	0.71632	0.141433	0.00535955	5.78567e-07	0.00163645	0.930313
N-methylhydantoinase	HP0696	3	0	1	6	2	2	8	14	13	6	2	6	5	5	1	1.18055	-3.73794	-3.02569	-1.0564	-1.39916	0.653077	0.0424752	0.0128168	0.657025	0.849676
hypothetical protein	HP0699	0	0	0	0	2	0	0	0	0	0	7	3	8	1	4	0.695128	0.349527	0.24733	-0.00195206	2.30128	1	1	1	1	0.509229
DNA gyrase, sub A (gyrA)	HP0701	5	0	1	0	0	27	22	31	20	7	25	32	13	18	10	-1.6268	-5.14233	-4.14499	-5.3595	-3.92754	0.0378914	4.0094e-05	3.42637e-06	0.00010692	0.0988008
response regulator	HP0703	0	0	0	0	0	1	2	2	1	0	0	4	1	0	0	-0.889835	-1.9724	-2.0746	-1.58691	-0.0206461	1	0.793394	0.781702	1	1
excinuclease ABC subunit A (uvrA)	HP0705	0	0	1	1	1	3	3	6	5	3	20	21	17	11	6	-2.11223	-2.45783	-1.86815	-1.87642	-1.24304	0.578208	0.516131	0.312941	0.472978	0.967576
outer membrane protein (omp15)	HP0706	0	7	2	0	0	1	0	0	0	3	25	22	19	24	26	-0.889835	4.25642	2.56926	-0.00195206	-2.828	1	0.0158576	0.391065	1	0.616027
conserved hypothetical protein	HP0709	0	1	1	6	17	0	1	0	1	0	2	1	3	5	3	0.695128	0.349527	1.83229	2.11353	5.10864	1	1	0.720134	0.141896	1.44329e-05
conserved hypothetical protein	HP0710	3	19	30	36	0	0	0	1	1	0	18	27	40	50	48	3.50248	5.63493	4.59311	4.60291	-0.0206461	0.15501	2.93046e-06	6.6169e-09	8.52935e-11	1
DNA polymerase III gamma and tau subunits (dnaX)	HP0717	2	0	0	0	0	0	0	0	1	1	1	2	5	3	1	3.01706	0.349527	0.24733	-1.58691	-1.60561	0.341857	1	1	1	1
hypothetical protein	HP0719	11	13	16	18	16	12	8	11	7	10	4	5	8	8	5	0.574834	1.01695	0.768163	1.30061	0.631431	0.668013	0.294213	0.27822	0.0307397	0.274496
hypothetical protein	HP0720	10	10	9	14	11	5	6	2	4	5	2	3	2	2	4	1.62801	1.0414	2.17333	1.6861	1.04348	0.098489	0.439161	0.0487518	0.0296427	0.265592
hypothetical protein	HP0721	34	21	38	36	62	23	20	17	12	4	18	17	12	6	11	1.24906	0.41824	1.38483	1.54402	3.77521	0.00780198	0.656472	0.00121826	0.000139528	2.30309e-16
L-asparaginase II (ansB)	HP0723	11	16	20	24	24	6	6	2	9	5	2	1	1	2	2	1.51825	1.69348	3.28295	1.36483	2.13463	0.12505	0.0358385	7.49886e-05	0.00668343	0.000416748
hypothetical protein	HP0729	1	6	4	4	1	2	4	1	2	1	1	0	0	0	0	-0.0418379	0.880041	1.83229	0.846045	-0.0206461	1	0.656472	0.371404	0.728629	1
hypothetical protein	HP0731	1	0	0	0	3	5	1	2	16	10	2	3	0	3	5	-1.17934	-1.23544	-2.0746	-5.04635	-1.60561	0.694737	1	0.781702	0.000938116	0.476566
xanthine guanine phosphoribosyl transferase (gpt)	HP0735	16	10	14	23	9	5	8	5	6	8	0	0	0	0	0	2.28009	0.654381	1.64588	1.8522	0.139819	0.00321992	0.656472	0.0390352	0.00140949	0.849676
phosphoserine aminotransferase (serC)	HP0736	18	16	34	22	9	14	15	18	14	12	1	1	0	1	2	1.0466	0.439725	1.1464	0.63192	-0.416575	0.131329	0.767413	0.0126612	0.130831	1
D-alanine:D-alanine ligase A (ddlA)	HP0738	0	0	1	1	4	1	3	4	5	9	4	1	1	1	0	-0.889835	-2.45783	-1.33763	-1.87642	-1.09865	1	0.516131	0.689887	0.472978	0.819084
UDP-MurNac-pentapeptide presynthetase (murF)	HP0740	0	0	0	0	0	0	0	0	0	0	7	2	5	0	1	0.695128	0.349527	0.24733	-0.00195206	-0.0206461	1	1	1	1	1
phosphoribosylpyrophosphate synthetase (prsA)	HP0742	1	2	1	0	2	2	2	0	2	0	9	3	8	6	5	-0.0418379	0.349527	1.83229	-2.32388	2.30128	1	1	0.720134	0.78667	0.509229
lipoprotein, putative	HP0746	0	1	0	2	0	0	0	0	0	0	21	19	8	11	11	0.695128	1.93449	0.24733	2.31998	-0.0206461	1	0.721749	1	0.401036	1
beta-alanine synthetase homolog	HP0757	8	11	10	10	7	12	6	7	9	12	1	1	0	0	0	0.138734	1.17265	0.732757	0.142438	-0.757612	1	0.232756	0.459113	0.78667	0.977569
conserved hypothetical protein	HP0760	0	0	1	0	0	1	1	2	1	0	9	11	12	11	0	-0.889835	-1.23544	-0.489635	-1.58691	-0.0206461	1	1	1	1	1
lipoprotein, putative	HP0762	0	0	0	0	0	1	0	0	0	0	4	5	4	6	5	-0.889835	0.349527	0.24733	-0.00195206	-0.0206461	1	1	1	1	1
cell division protein (ftsY)	HP0763	0	1	1	0	1	2	3	7	2	0	2	4	5	8	2	-1.6268	-0.872866	-2.0746	-2.32388	1.56432	0.796788	0.92895	0.205845	0.78667	0.819084
hypothetical protein	HP0773	7	13	10	3	2	11	8	16	17	9	4	4	0	5	3	0.0784564	1.01695	-0.404746	-2.32388	-1.94665	1	0.294213	0.982198	0.0436262	0.397874
tyrosyl-tRNA synthetase (tyrS) [6.1.1.1]	HP0774	6	8	14	12	20	17	16	18	10	14	1	2	2	2	2	-0.733716	-0.607405	-0.104142	0.249587	0.478925	0.578208	0.603282	1	0.69826	0.293403
penta-phosphate guanosine-3'-pyrophosphohydrolase (spoT)	HP0775	0	3	2	0	0	1	3	3	1	1	16	23	15	11	0	-0.889835	0.349527	-0.238096	-1.58691	-1.60561	1	1	1	1	1
uridine 5'-monophosphate (UMP) kinase (pyrH)	HP0777	0	1	0	1	11	7	7	6	16	13	5	5	6	2	5	-3.21176	-1.9724	-3.45311	-3.46138	-0.251972	0.141433	0.221735	0.107453	0.00540356	1
aconitase B (acnB) [4.2.1.3]	HP0779	53	99	107	161	163	138	174	184	203	165	47	55	42	70	65	-0.677147	-0.460932	-0.531954	-0.335447	-0.0381866	0.0156699	0.0444159	0.0502987	1	0.176556
hypothetical protein	HP0783	13	20	20	17	30	5	5	7	4	1	0	0	0	1	0	1.99058	2.24765	1.69799	1.95741	4.32513	0.0247284	0.00241231	0.0123483	0.00403594	8.27112e-09
conserved hypothetical secreted protein	HP0785	10	12	10	13	9	2	1	0	0	0	0	0	0	0	0	2.76552	3.40842	4.63965	4.75294	4.22728	0.00941054	0.00260311	0.00160111	0.000199048	0.00512748
preprotein translocase subunit (secA)	HP0786	2	1	1	1	3	24	26	19	38	12	38	49	45	57	14	-2.59765	-3.79343	-3.45311	-4.68378	-1.85715	0.00493914	5.83396e-05	0.00111688	1.13998e-07	0.258363
hypothetical protein	HP0788	0	0	0	1	0	0	0	0	1	0	2	3	4	5	7	0.695128	0.349527	0.24733	-0.00195206	-0.0206461	1	1	1	1	1
anti-codon nuclease masking agent (prrB)	HP0790	0	1	0	1	0	0	0	0	3	1	2	1	2	0	0	0.695128	1.93449	0.24733	-1.22434	-1.60561	1	0.721749	1	0.925257	1
cadmium-transporting ATPase, P-type (cadA)	HP0791	0	1	1	2	2	0	0	2	2	1	27	28	26	34	33	0.695128	1.93449	-0.489635	-0.00195206	0.71632	1	0.721749	1	1	0.930313
sigma-54 interacting protein	HP0792	2	0	0	0	1	2	0	0	5	2	4	4	5	1	0	0.695128	0.349527	0.24733	-3.46138	-0.757612	0.935791	1	1	0.189342	1
peptide deformylase (def) [3.5.1.88]	HP0793	11	18	18	11	5	4	4	2	5	3	0	0	0	1	0	2.04876	2.38906	3.13486	1.06218	0.631431	0.0289299	0.00246798	0.000265763	0.194506	0.693684
ATP-dependent Clp protease, proteolytic subunit ClpP (clpP) [3.4.21.92]	HP0794	7	12	21	18	12	23	15	19	15	20	3	0	5	6	7	-0.952571	0.0391866	0.388193	0.253305	-0.734342	0.315797	1	0.614064	0.458162	0.849676
trigger factor (tig)	HP0795	9	29	22	36	73	85	83	83	51	46	62	91	98	87	61	-2.4748	-1.15153	-1.64452	-0.498628	0.639867	1.65532e-08	0.000834686	1.54481e-05	0.950304	0.00184635
flagellar sheath adhesin hpaA	HP0797	5	20	23	15	2	9	5	1	6	4	72	64	74	84	85	-0.0933682	2.24765	4.21696	1.2518	-0.868643	1	0.00241231	1.12591e-06	0.0531084	1
GTP cyclohydrolase II (ribA) [3.5.4.25]	HP0802	1	3	0	4	4	8	7	5	7	7	1	3	1	3	2	-1.80737	-0.750009	-3.2121	-0.738918	-0.757612	0.360199	0.814176	0.179615	1	1
GTP cyclohydrolase II-3,4-dihydroxy-2-butanone 4-phosphate synthase (ribAB) [3.5.4.25]	HP0804	1	5	2	5	2	3	5	10	24	15	6	7	3	4	3	-0.527265	0.349527	-1.82306	-2.15723	-2.65291	1	1	0.194529	0.0193868	0.0402697
iron(III) dicitrate transport protein (fecA)	HP0807	0	1	0	0	2	0	4	1	0	2	7	3	13	36	69	0.695128	-1.23544	-1.33763	-0.00195206	-0.0206461	1	0.717414	1	1	1
hypothetical protein	HP0809	0	0	0	0	0	0	0	0	0	1	14	13	14	9	13	0.695128	0.349527	0.24733	-0.00195206	-1.60561	1	1	1	1	1
conserved hypothetical protein	HP0813	6	3	9	3	1	1	1	0	0	2	0	0	0	0	0	2.8106	1.57192	4.49526	2.8054	-0.757612	0.0542995	0.618886	0.0032697	0.214639	1
thiamin biosynthesis protein (thiF)	HP0814	0	1	0	0	1	1	0	0	2	0	1	1	3	1	1	-0.889835	1.93449	0.24733	-2.32388	1.56432	1	0.721749	1	0.78667	0.819084
excinuclease ABC subunit C (uvrC)	HP0821	0	0	0	0	1	0	0	0	0	0	0	0	0	0	0	0.695128	0.349527	0.24733	-0.00195206	1.56432	1	1	1	1	0.819084
homoserine dehydrogenase (metL)	HP0822	0	0	0	1	0	1	3	0	1	1	7	7	6	8	0	-0.889835	-2.45783	0.24733	-0.00195206	-1.60561	1	0.516131	1	1	1
thioredoxin (trxA)	HP0824	37	55	60	54	68	42	47	58	38	42	6	6	7	13	7	0.514555	0.574087	0.295829	0.499446	0.667995	0.315797	0.138823	0.304323	0.0262451	0.00213926
thioredoxin reductase (trxB)	HP0825	153	216	243	201	185	111	100	114	118	146	26	24	15	18	19	1.15632	1.4567	1.3359	0.763941	0.319872	3.30874e-09	5.85583e-16	9.78714e-18	4.0561e-10	0.000210761
lipooligosaccharide 5G8 epitope biosynthesis-associated protein (lex2B)	HP0826	0	0	0	0	0	1	0	0	0	1	2	4	4	5	0	-0.889835	0.349527	0.24733	-0.00195206	-1.60561	1	1	1	1	1
ss-DNA binding protein 12RNP2 precursor	HP0827	16	19	17	12	8	16	16	17	1	1	0	1	2	1	0	0.695128	0.590535	0.24733	3.05694	2.48185	0.431712	0.492963	0.781702	0.00251487	0.0726058
ATP synthase F0, subunit a (atpB)	HP0828	0	0	0	0	0	1	0	0	0	0	6	6	5	7	6	-0.889835	0.349527	0.24733	-0.00195206	-0.0206461	1	1	1	1	1
inosine-5'-monophosphate dehydrogenase (guaB)	HP0829	1	0	2	10	40	41	43	46	71	78	35	25	24	29	39	-4.09495	-6.09342	-3.9699	-2.76951	-0.975417	1.11958e-06	8.461e-10	1.7273e-08	2.42657e-08	0.141202
Glu-tRNA(Gln) amidotransferase, subunit A (gatA)	HP0830	7	15	16	21	23	20	23	22	17	25	2	2	1	0	1	-0.755534	-0.250866	-0.200129	0.29503	-0.138483	0.489067	0.92895	1	0.401036	0.992157
spermidine synthase (speE)	HP0832	13	16	13	27	29	20	22	21	28	19	2	2	1	1	3	0.0924632	-0.0979322	-0.424047	-0.0534824	0.576595	1	1	0.892618	0.78667	0.130999
GTP-binding protein homologue (yphC)	HP0834	1	1	1	0	0	2	0	1	1	1	3	3	5	1	0	-0.0418379	1.93449	0.24733	-1.58691	-1.60561	1	0.721749	1	1	1
histone-like DNA-binding protein HU (hup)	HP0835	10	18	24	30	41	36	28	29	16	23	8	11	16	22	16	-1.10238	-0.27391	-0.0206028	0.884391	0.799805	0.0757063	0.850669	1	0.02033	0.0114546
hypothetical protein	HP0837	0	1	0	0	1	0	0	0	0	0	1	6	4	0	1	0.695128	1.93449	0.24733	-0.00195206	1.56432	1	0.721749	1	1	0.819084
flaA1 protein	HP0840	10	4	10	3	4	2	2	3	4	6	0	0	1	1	0	2.76552	1.19752	1.83229	-0.364522	-0.551161	0.00941054	0.721749	0.0719883	1	1
pantothenate metabolism flavoprotein (dfp)	HP0841	0	1	0	0	0	0	1	0	3	1	3	5	1	0	0	0.695128	0.349527	0.24733	-2.80931	-1.60561	1	1	1	0.497314	1
type I restriction enzyme M protein (hsdM)	HP0850	2	2	0	2	0	10	15	16	18	16	7	5	7	8	9	-1.37526	-2.28274	-4.79706	-2.88948	-5.06504	0.341857	0.0282594	0.000872283	0.0120033	0.00140057
hypothetical protein	HP0852	0	0	0	1	2	4	1	3	2	7	0	0	0	0	1	-2.4748	-1.23544	-2.56002	-0.738918	-1.60561	0.581154	1	0.490921	1	0.693897
ABC transporter, ATP-binding protein (yheS)	HP0853	0	2	0	1	2	17	11	13	27	6	1	5	4	2	1	-4.43416	-1.85211	-4.50756	-4.19835	-1.39916	0.0033353	0.143606	0.00469878	2.99762e-05	0.849676
GMP reductase (guaC)	HP0854	2	0	0	2	7	9	8	10	12	15	8	4	4	6	4	-1.23087	-3.73794	-4.14499	-2.32388	-1.06795	0.469025	0.0424752	0.0138981	0.0937369	0.663579
phosphoheptose isomerase (gmhA)	HP0857	1	4	4	10	12	10	14	16	20	8	8	6	8	13	8	-2.11223	-1.33853	-1.62714	-0.967187	0.535747	0.164799	0.232756	0.11122	0.51783	0.499389
ADP-heptose synthase (rfaE)	HP0858	1	5	3	3	3	15	18	15	19	3	13	10	5	7	2	-2.67411	-1.40049	-1.89951	-2.48	-0.0206461	0.0325112	0.115034	0.0887631	0.0194608	1
ADP-L-glycero-D-mannoheptose-6-epimerase (rfaD)	HP0859	4	4	3	2	5	10	15	17	15	15	15	16	13	12	15	-0.527265	-1.43474	-2.0746	-2.63422	-1.51541	0.870175	0.173644	0.0402212	0.0282594	0.367997
lipoprotein, putative	HP0863	1	2	0	0	1	3	0	0	0	1	22	28	25	21	23	-0.527265	2.67145	0.24733	-0.00195206	-0.0206461	1	0.420076	1	1	1
hypothetical protein	HP0864	0	0	0	0	0	0	0	0	0	0	8	5	9	5	3	0.695128	0.349527	0.24733	-0.00195206	-0.0206461	1	1	1	1	1
deoxyuridine 5'-triphosphate nucleotidohydrolase (dut)	HP0865	20	14	18	17	14	7	10	9	10	12	3	3	0	1	1	2.14579	0.81519	1.20886	0.735014	0.193479	0.00151337	0.458689	0.0652945	0.149515	0.699625
transcription elongation factor GreA (greA)	HP0866	12	8	14	13	12	12	12	16	5	5	4	0	1	2	0	0.695128	-0.206867	0.0609173	1.2935	1.16378	0.578208	1	1	0.063331	0.188518
CDP-diglyceride hydrolase (cdh)	HP0871	9	14	13	17	20	1	1	4	5	2	1	2	1	2	1	3.35809	3.62255	1.83229	1.6679	3.01498	0.00625206	0.00068553	0.0425226	0.0104522	0.000114528
catalase [1.11.1.6]	HP0875	135	142	145	163	259	47	61	60	83	41	106	114	111	126	83	2.20742	1.56183	1.51334	0.96749	2.62391	1.82566e-20	6.91386e-12	7.03147e-13	9.19581e-11	3.08017e-49
iron-regulated outer membrane protein (frpB)	HP0876	0	0	1	0	1	0	0	1	1	0	2	3	18	9	23	0.695128	0.349527	0.24733	-1.58691	1.56432	1	1	1	1	0.819084
hypothetical protein	HP0884	6	4	10	5	13	3	4	5	8	7	2	1	2	2	4	1.58821	0.349527	1.18022	-0.629983	0.827351	0.236441	1	0.264838	1	0.258363
cysteinyl-tRNA synthetase (cysS) [6.1.1.16]	HP0886	10	11	12	17	6	14	17	19	17	4	2	0	1	1	0	0.229464	-0.256194	-0.394216	-0.00195206	0.509869	1	1	0.882626	0.78667	0.741605
vacuolating cytotoxin	HP0887	0	4	3	224	144	14	12	6	40	49	143	150	186	258	300	-4.16285	-1.1244	-0.645754	2.46877	1.52492	0.00825684	0.316823	1	8.44696e-40	3.63262e-16
iron(III) dicitrate ABC transporter, ATP-binding protein (fecE)	HP0888	0	0	0	0	0	0	0	0	0	2	4	1	4	5	3	0.695128	0.349527	0.24733	-0.00195206	-2.34257	1	1	1	1	0.849676
conserved hypothetical protein	HP0891	15	23	35	31	32	23	24	25	31	30	3	4	1	7	9	0.0947352	0.289406	0.724652	-0.00195206	0.0709844	1	0.852867	0.0838337	0.673441	0.616027
hypothetical protein	HP0893	0	0	0	0	0	0	0	1	0	0	1	0	2	4	5	0.695128	0.349527	-1.33763	-0.00195206	-0.0206461	1	1	1	1	1
outer membrane protein (omp19)	HP0896	0	22	15	21	0	2	0	0	1	11	129	133	151	166	161	-1.6268	5.84138	5.20153	3.83935	-4.54421	0.796788	2.91847e-07	4.09682e-05	5.07145e-06	0.0223666
hydrogenase expression-formation protein (hypB)	HP0900	24	29	43	42	20	47	45	44	47	16	16	9	10	10	8	-0.260018	-0.275625	0.214541	-0.162417	0.292512	0.76347	0.778392	0.600618	0.894879	0.503916
hypothetical protein	HP0902	12	14	11	7	10	16	11	8	6	8	5	2	1	1	3	0.29459	0.683946	0.68343	0.204499	0.284209	1	0.490427	0.490921	0.88369	0.739863
outer membrane protein (omp20)	HP0912	2	16	12	26	0	16	7	4	5	10	124	108	97	93	90	-2.02734	1.48703	1.72126	2.26654	-4.41296	0.0835884	0.066542	0.0652945	0.000104822	0.0221106
outer membrane protein (omp21)	HP0913	1	9	14	25	1	3	6	4	0	4	68	76	68	65	68	-0.527265	0.897015	1.93539	5.67047	-1.60561	1	0.578664	0.0271332	2.24346e-08	0.803584
hypothetical protein	HP0914	0	0	0	0	1	0	0	0	0	0	3	4	4	3	2	0.695128	0.349527	0.24733	-0.00195206	1.56432	1	1	1	1	0.819084
carbamoyl-phosphate synthase (glutamine-hydrolysing) (pyrAb)	HP0919	3	0	0	1	2	3	8	7	14	2	24	25	11	24	3	0.695128	-3.73794	-3.65956	-3.27497	-0.0206461	0.978807	0.0424752	0.0652945	0.0146111	1
glyceraldehyde-3-phosphate dehydrogenase (gap)	HP0921	0	1	2	1	2	2	3	1	2	4	1	1	0	1	1	-1.6268	-0.872866	0.984296	-0.738918	-0.868643	0.796788	0.92895	0.875254	1	1
4-oxalocrotonate tautomerase (dmpI)	HP0924	0	3	3	3	3	2	1	1	4	0	0	1	0	0	0	-1.6268	1.57192	1.46972	-0.364522	2.78671	0.796788	0.618886	0.595943	1	0.290944
conserved hypothetical protein	HP0926	1	1	0	1	1	0	0	0	0	1	3	6	8	5	5	2.28009	1.93449	0.24733	1.58301	-0.0206461	0.653077	0.721749	1	0.734931	1
geranyltranstransferase (ispA)	HP0929	0	3	3	6	9	4	5	10	5	3	0	0	0	0	0	-2.4748	-0.30255	-1.33763	0.239056	1.41993	0.581154	1	0.352244	0.847598	0.165333
stationary-phase survival protein (surE)	HP0930	0	3	5	9	15	8	12	11	13	12	6	7	4	8	6	-3.39234	-1.48697	-0.8168	-0.508912	0.289694	0.0875402	0.192822	0.735008	1	0.616027
amino acid ABC transporter, periplasmic binding protein (yckK)	HP0940	16	13	15	9	8	1	0	1	2	1	0	1	2	0	0	4.15456	5.10441	3.61656	1.92405	2.48185	2.88514e-05	0.000214166	0.000311108	0.0527315	0.0726058
D-amino acid dehydrogenase (dadA)	HP0943	0	3	0	1	1	6	6	4	5	11	16	21	29	32	22	-3.00531	-0.543558	-2.92259	-1.87642	-2.95925	0.226142	1	0.301933	0.472978	0.0851372
conserved hypothetical protein	HP0944	7	10	11	16	8	9	6	6	11	9	0	0	0	0	0	0.354091	1.0414	1.07045	0.51888	-0.181111	0.911877	0.439161	0.216799	0.290825	1
hypothetical protein	HP0948	0	0	0	0	0	0	0	0	1	1	4	3	5	4	1	0.695128	0.349527	0.24733	-1.58691	-1.60561	1	1	1	1	1
acetyl-CoA carboxylase beta subunit (accD)	HP0950	1	0	1	0	1	1	0	0	1	1	1	4	8	5	0	0.695128	0.349527	1.83229	-1.58691	-0.0206461	1	1	0.720134	1	1
hypothetical protein	HP0953	20	29	35	49	49	8	11	9	10	9	2	2	3	4	3	1.96522	1.70861	2.14915	2.23509	2.36078	0.00368436	0.0022973	2.05535e-05	1.96039e-08	6.33823e-09
oxygen-insensitive NAD(P)H nitroreductase	HP0954	2	0	6	12	28	31	31	31	33	41	13	20	31	38	33	-2.96022	-5.62775	-2.02951	-1.42419	-0.562795	0.000373598	4.36156e-07	0.00352411	0.0776428	0.967576
hypothetical protein	HP0958	3	7	15	29	27	43	40	44	32	29	3	7	14	12	10	-2.94046	-2.08343	-1.27421	-0.141677	-0.121929	2.43279e-05	0.000363215	0.0153526	0.908074	0.935141
conserved hypothetical protein	HP0959	3	5	8	3	1	0	2	1	2	3	1	0	1	1	0	3.50248	1.48703	2.74983	0.483475	-1.24304	0.15501	0.513182	0.0458563	0.943455	0.967576
glycyl-tRNA synthetase, alpha subunit (glyQ) [6.1.1.14]	HP0960	0	3	2	3	11	11	6	12	12	11	4	3	1	2	3	-3.82843	-0.543558	-2.0746	-1.83845	-0.0206461	0.0360801	1	0.0887631	0.189342	0.997528
glycerol-3-phosphate dehydrogenase, NAD(P)+ dependent	HP0961	5	6	5	4	1	3	1	2	3	2	0	0	0	0	0	1.3472	2.465	1.38483	0.360618	-0.757612	0.560663	0.143606	0.490921	1	1
conserved hypothetical protein	HP0966	2	5	4	8	3	1	0	2	1	3	0	2	1	1	0	1.43209	3.80896	1.09533	2.50055	-0.0206461	0.838217	0.0584746	0.719996	0.0496579	1
nickel-cobalt-cadmium resistance protein (nccB)	HP0970	1	4	6	9	7	0	2	1	0	0	0	0	1	0	0	2.28009	1.19752	2.36281	4.24598	3.88624	0.653077	0.721749	0.129684	0.0035811	0.0221106
glycyl-tRNA synthetase, beta subunit (glyS) [6.1.1.14]	HP0972	2	3	5	3	3	10	11	14	21	23	0	1	1	0	1	-1.37526	-1.36668	-1.15122	-2.62086	-2.76788	0.341857	0.265325	0.352244	0.00819908	0.00481082
hypothetical protein	HP0973	26	14	21	36	37	11	9	13	7	4	6	10	12	13	3	1.89949	0.95958	0.918708	2.28098	3.03825	0.000928343	0.316823	0.108998	1.38814e-06	1.57074e-08
phosphoglycerate mutase (pgm)	HP0974	24	29	25	24	12	8	10	16	11	13	3	0	1	0	2	2.22237	1.83985	0.875362	1.0892	-0.131677	0.000278815	0.00106603	0.109062	0.0249786	1
conserved hypothetical secreted protein	HP0977	0	0	0	0	1	0	0	0	2	1	24	28	31	13	18	0.695128	0.349527	0.24733	-2.32388	-0.0206461	1	1	1	0.78667	1
cell division protein (ftsA) protein	HP0978	1	0	0	0	0	4	2	1	5	0	34	31	27	39	0	-0.889835	-1.9724	-1.33763	-3.46138	-0.0206461	0.948361	0.793394	1	0.189342	1
cell divison protein (ftsZ)	HP0979	0	1	0	1	0	5	3	3	4	0	2	3	6	4	1	-2.7643	-0.872866	-2.56002	-1.58691	-0.0206461	0.360199	0.92895	0.490921	0.69826	1
conserved hypothetical integral membrane protein	HP0983	0	0	0	0	1	1	0	1	1	0	9	8	10	14	16	-0.889835	0.349527	-1.33763	-1.58691	1.56432	1	1	1	1	0.819084
hypothetical protein	HP0994	7	1	3	2	4	4	1	0	2	4	0	0	0	0	0	1.43209	0.349527	3.05469	-0.00195206	-0.0206461	0.288784	1	0.205845	1	1
integrase-recombinase (xerD)	HP0995	1	0	0	0	0	0	1	1	1	1	0	0	0	0	0	2.28009	-1.23544	-1.33763	-1.58691	-1.60561	0.653077	1	1	1	1
lipoprotein, putative	HP1002	1	2	1	1	3	0	1	0	2	2	15	12	23	13	22	2.28009	1.08649	1.83229	-0.738918	0.464781	0.653077	0.891631	0.720134	1	0.989855
polyphosphate kinase (ppk)	HP1010	0	1	0	0	2	3	2	0	1	2	7	9	8	1	7	-2.11223	-0.387439	0.24733	-1.58691	-0.0206461	0.578208	1	1	1	1
dihydroorotate dehydrogenase (pyrD)	HP1011	1	1	0	0	0	1	0	1	0	0	4	5	7	6	4	0.695128	1.93449	-1.33763	-0.00195206	-0.0206461	1	0.721749	1	1	1
protease (pqqE)	HP1012	52	54	66	70	80	7	1	2	5	1	33	37	40	31	16	3.50248	5.53275	4.98068	3.67817	5.72531	1.69919e-13	2.70272e-16	2.87479e-19	1.22641e-17	1.16686e-25
dihydrodipicolinate synthetase (dapA)	HP1013	23	27	30	22	18	18	14	15	15	16	2	3	4	4	5	1.04026	1.27291	1.22387	0.535705	0.144413	0.0777504	0.0285741	0.0108787	0.187887	0.691992
7-alpha-hydroxysteroid dehydrogenase (hdhA)	HP1014	14	13	17	11	18	5	9	9	4	4	16	12	16	16	13	2.09368	0.856487	1.12869	1.35168	2.01888	0.0148457	0.426754	0.0909669	0.106408	0.0033709
serine protease (htrA)	HP1019	2	16	16	32	77	1	0	0	0	0	56	48	44	34	42	1.43209	5.39392	5.29172	6.02042	7.25548	0.838217	2.53095e-05	2.00367e-05	9.63146e-11	4.23196e-26
response regulator	HP1021	3	2	2	1	1	6	5	6	6	2	10	19	6	9	7	-0.197957	-0.787977	-1.13118	-2.11743	-0.757612	1	0.775252	0.77426	0.318614	1
co-chaperone-curved DNA binding protein A (CbpA)	HP1024	0	1	0	0	0	2	1	2	0	1	10	7	12	10	1	-1.6268	0.349527	-2.0746	-0.00195206	-1.60561	0.796788	1	0.781702	1	1
ferric uptake regulation protein (fur)	HP1027	2	1	2	2	0	7	10	7	5	3	10	7	14	18	1	-0.889835	-2.45783	-1.33763	-1.13946	-2.828	0.796788	0.0954399	0.580405	0.783962	0.616027
hypothetical protein	HP1029	13	13	11	10	0	3	6	6	10	0	0	0	0	1	0	2.64266	1.40397	1.07045	-0.00195206	-0.0206461	0.00566846	0.117881	0.216799	0.943455	1
conserved hypothetical protein	HP1037	81	73	92	115	79	47	43	67	57	64	8	7	4	7	10	1.474	1.10626	0.701896	1.00431	0.28101	2.72257e-07	0.000396496	0.00289892	4.27786e-08	0.0509469
3-dehydroquinase type II (aroQ)	HP1038	21	37	45	44	31	35	34	30	37	52	6	6	8	17	12	-0.0283546	0.469821	0.824388	0.244963	-0.757612	1	0.416849	0.0271332	0.190295	0.626168
ribosomal protein S15 (rpsO)	HP1040	1	2	0	1	4	7	9	6	4	5	3	8	6	3	6	-1.6268	-1.57647	-3.45311	-1.58691	-0.310153	0.360199	0.301303	0.107453	0.69826	1
flagellar biosynthesis protein (flhA)	HP1041	1	1	2	2	2	1	3	0	1	0	4	2	1	1	2	0.695128	-0.872866	2.56926	0.735014	2.30128	1	0.92895	0.391065	0.886104	0.509229
hypothetical protein	HP1042	7	4	6	11	1	7	9	5	6	4	2	0	1	3	0	0.695128	-0.728476	0.488339	0.82117	-1.60561	0.694737	0.721749	0.837047	0.225442	0.803584
response regulator	HP1043	2	7	4	10	1	10	13	11	10	2	5	4	5	8	3	-1.37526	-0.49847	-1.10631	-0.00195206	-0.757612	0.341857	0.793394	0.408125	0.943455	1
acetyl-CoA synthetase (acoE)	HP1045	8	14	12	5	37	29	23	20	43	45	29	38	41	50	62	-1.10005	-0.347081	-0.466365	-2.98546	-0.299622	0.124915	0.795521	0.77746	7.59049e-06	1
translation initiation factor IF-2 (infB)	HP1048	0	1	2	1	1	20	21	19	14	5	63	57	71	65	31	-4.66242	-3.49178	-2.71614	-3.27497	-1.89512	0.000762435	0.000769799	0.0066176	0.0146111	0.607646
homoserine kinase (thrB) [2.7.1.39]	HP1050	0	0	0	0	0	0	0	0	0	0	2	1	6	3	3	0.695128	0.349527	0.24733	-0.00195206	-0.0206461	1	1	1	1	1
hypothetical protein	HP1057	0	1	0	0	0	0	0	0	0	0	1	3	1	1	4	0.695128	1.93449	0.24733	-0.00195206	-0.0206461	1	0.721749	1	1	1
3-methyl-2-oxobutanoate hydroxymethyltransferase (panB) [2.1.2.11]	HP1058	5	2	12	8	7	4	2	4	3	13	2	3	1	0	2	0.984634	0.349527	1.72126	1.27816	-0.868643	0.598127	1	0.0652945	0.189342	0.849676
S-adenosylmethionine:tRNA ribosyltransferase-isomerase (queA)	HP1062	5	2	3	1	1	1	0	3	5	2	2	0	1	0	0	2.5696	2.67145	0.24733	-1.87642	-0.757612	0.101785	0.420076	1	0.472978	1
hypothetical protein	HP1065	3	6	6	4	2	1	1	1	0	3	1	0	0	0	0	1.91752	2.465	2.36281	3.16797	-0.506073	0.35802	0.143606	0.129684	0.115064	1
chemotaxis protein (cheY)	HP1067	19	26	23	24	22	19	18	16	8	8	0	1	2	9	4	0.695128	0.867994	0.757525	1.52529	1.38374	0.326401	0.143606	0.18673	0.00307162	0.0113494
ribosomal protein L11 methyltransferase (prmA)	HP1068	1	0	1	0	0	0	1	3	2	1	1	3	2	2	0	2.28009	-1.23544	-0.975062	-2.32388	-1.60561	0.653077	1	0.923421	0.78667	1
cell division protein (ftsH)	HP1069	0	3	2	1	2	1	1	0	2	1	43	23	38	35	11	-0.889835	1.57192	2.56926	-0.738918	0.71632	1	0.618886	0.391065	1	0.930313
copper-transporting ATPase, P-type (copA)	HP1072	1	1	0	0	0	0	0	0	0	1	8	6	6	7	8	2.28009	1.93449	0.24733	-0.00195206	-1.60561	0.653077	0.721749	1	1	1
copper ion binding protein (copP)	HP1073	0	5	6	7	10	4	7	7	6	4	1	1	0	1	0	-2.4748	-0.0979322	0.0408796	0.204499	1.20175	0.581154	1	1	0.88369	0.217547
conserved hypothetical protein	HP1075	2	2	2	2	6	4	4	1	0	1	1	1	3	2	2	-0.152869	-0.49847	0.984296	2.31998	2.09483	1	1	0.875254	0.401036	0.193286
nickel transport protein (nixA)	HP1077	0	0	0	0	0	0	0	0	0	0	10	13	15	11	15	0.695128	0.349527	0.24733	-0.00195206	-0.0206461	1	1	1	1	1
hypothetical protein	HP1079	0	1	0	3	6	9	3	13	10	25	2	3	0	3	0	-3.5528	-0.872866	-4.50756	-1.58691	-1.99263	0.057808	0.92895	0.00469878	0.357568	0.0367517
hypothetical protein	HP1083	1	6	2	2	0	0	0	0	0	1	13	16	22	13	21	2.28009	4.04997	2.56926	2.31998	-1.60561	0.653077	0.0304531	0.391065	0.401036	1
aspartate transcarbamoylase (pyrB)	HP1084	8	5	5	1	0	0	0	4	5	2	1	0	1	3	1	4.78259	3.80896	0.536837	-1.87642	-2.34257	0.00298819	0.0584746	0.796398	0.472978	0.849676
transketolase A (tktA) [2.2.1.1]	HP1088	2	9	11	8	8	9	9	12	12	7	5	2	1	1	0	-1.23087	0.349527	0.127036	-0.558345	0.159926	0.469025	0.932389	1	1	0.946022
alpha-ketoglutarate permease (kgtP)	HP1091	0	0	0	0	2	0	0	0	0	1	1	2	0	7	1	0.695128	0.349527	0.24733	-0.00195206	0.71632	1	1	1	1	0.930313
conserved hypothetical secreted protein	HP1098	43	34	52	65	57	23	15	12	19	6	7	6	18	15	8	1.58348	1.50385	2.31772	1.74607	3.1244	0.00010971	0.00277257	2.06112e-08	1.30828e-08	5.21508e-13
2-keto-3-deoxy-6-phosphogluconate aldolase (eda) [ ]	HP1099	24	23	28	28	19	16	18	13	17	17	0	0	0	1	3	1.26544	0.694662	1.32533	0.701655	0.135473	0.0242041	0.349199	0.0104935	0.0573598	0.693897
6-phosphogluconate dehydratase	HP1100	5	6	11	26	47	28	25	40	38	46	3	1	7	6	11	-1.67833	-1.62246	-1.56896	-0.540818	0.0100507	0.0266558	0.0265641	0.00518842	0.918665	0.547841
glucose-6-phosphate dehydrogenase (g6pD)	HP1101	10	8	11	7	3	15	8	9	12	7	1	0	2	0	1	0.133249	0.349527	0.522965	-0.738918	-1.12018	1	0.92895	0.661944	0.936918	0.868908
6-phosphogluconolactonase (pgl) [3.1.1.31]	HP1102	6	5	4	0	0	3	5	7	3	0	0	0	0	0	0	1.58821	0.349527	-0.489635	-2.80931	-0.0206461	0.236441	1	1	0.497314	1
glucokinase (glk)	HP1103	1	5	10	4	4	4	9	4	13	10	6	11	8	10	8	-0.889835	-0.438969	1.46972	-1.58691	-1.24304	0.948361	0.9075	0.146056	0.312008	0.668088
cinnamyl-alcohol dehydrogenase ELI3-2 (cad)	HP1104	34	68	66	90	117	61	60	53	78	107	11	7	8	10	7	-0.138862	0.528696	0.561146	0.203273	0.107678	0.971621	0.122541	0.0439212	0.0560852	0.0787117
LPS biosynthesis protein	HP1105	0	0	0	0	0	2	2	0	0	2	6	8	5	5	4	-1.6268	-1.9724	0.24733	-0.00195206	-2.34257	0.796788	0.793394	1	1	0.849676
outer membrane protein (omp23)	HP1107	0	1	0	0	1	0	0	0	0	0	3	6	10	13	13	0.695128	1.93449	0.24733	-0.00195206	1.56432	1	0.721749	1	1	0.819084
pyruvate ferredoxin oxidoreductase, gamma subunit	HP1108	20	31	31	11	10	35	36	33	30	23	20	18	16	17	9	-0.0970674	0.136982	0.158521	-1.40913	-1.18292	1	1	0.80736	0.0907011	0.462486
pyruvate ferredoxin oxidoreductase, delta subunit	HP1109	2	6	3	3	2	10	16	9	9	3	1	2	2	2	0	-1.37526	-0.994428	-1.19324	-1.44252	-0.506073	0.341857	0.309948	0.487234	0.491174	1
pyruvate ferredoxin oxidoreductase, alpha subunit	HP1110	32	55	50	32	21	61	50	62	44	30	25	22	16	21	8	-0.225019	0.485731	-0.0602424	-0.455318	-0.525119	0.796788	0.232756	1	1	1
pyruvate ferredoxin oxidoreductase, beta subunit	HP1111	18	40	22	18	12	35	40	39	31	19	13	15	17	14	7	-0.245166	0.349527	-0.564597	-0.769779	-0.662192	0.851716	0.600504	0.481825	0.69826	0.936003
adenylosuccinate lyase (purB)	HP1112	1	4	3	0	1	5	5	4	3	4	3	3	1	2	0	-1.17934	0.0600201	-0.11524	-2.80931	-1.60561	0.694737	1	1	0.497314	0.803584
excinuclease ABC subunit B (uvrB)	HP1114	2	1	1	0	0	3	0	0	5	0	0	1	1	2	0	0.209701	1.93449	1.83229	-3.46138	-0.0206461	1	0.721749	0.720134	0.189342	1
conserved hypothetical secreted protein	HP1117	3	1	7	8	2	16	16	10	2	1	8	10	6	2	0	-1.54191	-3.1099	-0.238096	1.76358	0.71632	0.156517	0.00548734	1	0.0878724	0.930313
gamma-glutamyltranspeptidase (ggt) [2.3.2.2]	HP1118	78	79	101	114	145	33	30	22	23	10	52	45	68	72	41	1.92366	1.73167	2.42081	2.28266	3.77191	3.96416e-10	6.18825e-08	3.66759e-16	3.54687e-19	4.79709e-37
peptidyl-prolyl cis-trans isomerase, FKBP-type rotamase (slyD)	HP1123	5	10	12	14	8	17	13	13	5	4	2	2	4	5	3	-0.974724	-0.0130433	0.136299	1.3966	0.896892	0.402761	1	0.982198	0.0423493	0.432844
hypothetical protein	HP1124	0	0	0	1	3	1	0	1	0	0	11	11	13	5	7	-0.889835	0.349527	-1.33763	1.58301	2.78671	1	1	1	0.734931	0.290944
peptidoglycan associated lipoprotein precursor (omp18)	HP1125	1	1	1	0	0	30	22	19	14	24	24	29	24	24	25	-3.65065	-3.55736	-3.45311	-4.85993	-5.63536	9.20877e-05	0.000447141	0.00111688	0.00296119	1.57129e-05
colicin tolerance-like protein (tolB)	HP1126	17	11	15	18	20	1	2	0	0	1	18	15	22	15	9	4.23945	2.55116	5.20153	5.2075	3.75194	1.25376e-05	0.0185669	4.09682e-05	4.73838e-06	1.46839e-05
biopolymer transport protein (exbD)	HP1129	0	0	0	0	0	1	0	0	0	0	3	4	1	1	3	-0.889835	0.349527	0.24733	-0.00195206	-0.0206461	1	1	1	1	1
ATP synthase F1, subunit epsilon (atpC)	HP1131	0	0	0	0	0	6	8	3	1	5	6	3	8	6	5	-3.00531	-3.73794	-2.56002	-1.58691	-3.48008	0.226142	0.0424752	0.490921	1	0.258363
ATP synthase F1, subunit beta (atpD)	HP1132	0	0	1	2	0	64	57	54	37	53	64	69	80	71	81	-6.3161	-6.49596	-4.93589	-3.90884	-6.76211	3.86782e-12	6.53641e-13	2.82513e-11	1.37336e-06	1.58178e-12
ATP synthase F1, subunit gamma (atpG)	HP1133	1	2	0	0	0	15	10	11	6	13	42	31	27	38	41	-2.67411	-1.72086	-4.27623	-3.70239	-4.77553	0.0325112	0.208524	0.0143247	0.115445	0.00753871
ATP synthase F1, subunit alpha (atpA)	HP1134	1	1	0	0	1	58	45	45	32	61	92	98	90	93	99	-4.59027	-4.57331	-6.26046	-6.02432	-5.3782	1.002e-09	3.61592e-09	1.85072e-10	1.76961e-07	4.70487e-13
ATP synthase F1, subunit delta (atpH)	HP1135	0	0	0	0	0	2	1	0	2	1	17	20	19	25	22	-1.6268	-1.23544	0.24733	-2.32388	-1.60561	0.796788	1	1	0.78667	1
ATP synthase F0, subunit b (atpF)	HP1136	0	0	0	0	0	1	0	1	0	1	6	8	10	8	11	-0.889835	0.349527	-1.33763	-0.00195206	-1.60561	1	1	1	1	1
ATP synthase F0, subunit b' (atpF')	HP1137	0	0	0	0	0	0	0	0	0	0	8	4	5	4	8	0.695128	0.349527	0.24733	-0.00195206	-0.0206461	1	1	1	1	1
plasmid replication-partition related protein	HP1138	1	1	1	1	0	5	0	6	4	1	8	8	3	3	1	-1.17934	1.93449	-1.86815	-1.58691	-1.60561	0.694737	0.721749	0.312941	0.69826	1
SpoOJ regulator (soj)	HP1139	0	0	1	0	0	4	4	4	7	1	2	3	7	7	0	-2.4748	-2.8204	-1.33763	-3.90884	-1.60561	0.581154	0.309948	0.689887	0.0695265	1
hypothetical protein	HP1143	4	1	0	0	3	3	4	0	4	5	0	1	1	2	1	1.0577	-1.23544	0.24733	-3.17188	-0.672723	0.725468	0.717414	1	0.305638	1
ribosomal protein L19 (rpl1S)	HP1147	0	1	1	2	0	9	5	9	3	5	27	27	22	24	19	-3.5528	-1.52494	-2.41563	-0.487379	-3.48008	0.057808	0.492963	0.131234	1	0.258363
ribosomal protein S16 (rpsP)	HP1151	1	2	0	0	1	8	5	6	4	5	7	5	5	8	5	-1.80737	-0.787977	-3.45311	-3.17188	-1.89512	0.360199	0.775252	0.107453	0.305638	0.607646
signal recognition particle protein (ffh)	HP1152	1	0	0	2	1	4	2	2	7	3	25	31	25	40	28	-0.889835	-1.9724	-2.0746	-1.58691	-1.24304	0.948361	0.793394	0.781702	0.589311	0.967576
valyl-tRNA synthetase (valS) [6.1.1.9]	HP1153	9	7	14	15	28	27	20	20	29	30	2	1	1	1	0	-0.838304	-1.10113	-0.252241	-0.930399	-0.118493	0.299201	0.208524	1	0.458162	0.853195
outer membrane protein (omp25)	HP1156	1	0	0	1	0	1	0	1	0	0	8	4	5	0	12	0.695128	0.349527	-1.33763	1.58301	-0.0206461	1	1	1	0.734931	1
outer membrane protein (omp26)	HP1157	0	0	0	1	0	0	0	0	0	1	9	4	4	5	6	0.695128	0.349527	0.24733	1.58301	-1.60561	1	1	1	0.734931	1
pyrroline-5-carboxylate reductase (proC) [1.5.1.2]	HP1158	0	0	0	0	0	0	0	1	1	0	2	2	1	0	5	0.695128	0.349527	-1.33763	-1.58691	-0.0206461	1	1	1	1	1
flavodoxin (fldA)	HP1161	138	182	186	226	190	135	144	149	114	100	11	7	6	12	4	0.726721	0.686354	0.566361	0.982211	0.901949	0.000380399	0.000214166	0.000241592	6.11064e-15	7.39499e-12
thioredoxin reductase (trxB)	HP1164	94	85	116	107	87	74	61	60	56	61	8	6	2	6	4	1.0382	0.824865	1.19265	0.926062	0.488051	5.07263e-05	0.00453828	1.00537e-07	6.44544e-07	0.00301683
glucose-6-phosphate isomerase (pgi)	HP1166	4	3	1	0	2	6	3	7	15	12	11	3	4	7	15	0.164613	0.349527	-2.0746	-4.95615	-2.34257	1	1	0.205845	0.00163645	0.133417
carbon starvation protein (cstA)	HP1168	0	0	0	2	0	0	0	0	0	0	5	2	5	6	10	0.695128	0.349527	0.24733	2.31998	-0.0206461	1	1	1	0.401036	1
glutamine ABC transporter, ATP-binding protein (glnQ)	HP1171	0	1	0	0	0	0	0	0	0	0	4	4	1	5	0	0.695128	1.93449	0.24733	-0.00195206	-0.0206461	1	0.721749	1	1	1
glutamine ABC transporter, periplasmic glutamine-binding protein (glnH)	HP1172	1	1	0	1	0	14	3	4	6	6	46	57	52	52	72	-2.57789	-0.872866	-2.92259	-2.11743	-3.72109	0.051784	0.92895	0.301933	0.318614	0.157841
hypothetical protein	HP1173	68	68	83	96	114	21	15	8	24	12	25	27	28	29	20	2.3669	2.49336	3.54357	1.9758	3.1747	1.69372e-11	9.51484e-11	3.31325e-19	4.66657e-14	5.88023e-26
outer membrane protein (omp27)	HP1177	10	41	41	43	0	18	12	4	10	24	114	111	138	119	138	-0.122008	2.08071	3.45244	2.04867	-5.63536	1	1.58245e-05	9.29218e-10	5.61052e-07	1.57129e-05
purine-nucleoside phosphorylase (deoD) [2.4.2.1]	HP1178	18	13	22	15	8	4	5	4	6	4	0	0	0	0	1	2.73466	1.64498	2.56926	1.2518	0.896892	0.000535609	0.0630265	0.000242823	0.0531084	0.432844
phosphopentomutase (deoB)	HP1179	6	6	6	4	0	0	1	4	1	1	1	1	0	0	1	4.39557	2.465	0.777845	1.58301	-1.60561	0.0145656	0.143606	0.632278	0.376405	1
conserved hypothetical protein	HP1182	1	2	3	1	0	5	15	10	8	0	8	12	14	14	1	-1.17934	-2.28274	-1.33763	-2.50445	-0.0206461	0.694737	0.0282594	0.352244	0.214639	1
carbonic anhydrase	HP1186	11	17	21	40	33	7	7	7	4	7	8	11	12	19	10	1.3118	1.57192	1.7667	3.16797	2.13855	0.152669	0.0448161	0.00514304	1.89936e-09	1.62333e-05
hypothetical protein	HP1187	0	0	0	0	2	0	0	0	0	0	8	9	2	7	0	0.695128	0.349527	0.24733	-0.00195206	2.30128	1	1	1	1	0.509229
aspartate-semialdehyde dehydrogenase (asd)	HP1189	8	18	14	21	16	4	1	4	3	12	6	9	0	8	4	1.61267	3.97402	1.93539	2.61696	0.379892	0.185362	4.99403e-05	0.0271332	0.000127689	0.509229
histidyl-tRNA synthetase (hisS) [6.1.1.21]	HP1190	0	0	0	3	2	5	8	7	14	12	3	6	3	11	8	-2.7643	-3.73794	-3.65956	-2.05258	-2.34257	0.360199	0.0424752	0.0652945	0.0937369	0.133417
aldo-keto reductase, putative	HP1193	0	5	5	7	5	2	9	3	8	12	2	2	1	5	3	-1.6268	-0.438969	0.899407	-0.182524	-1.20507	0.796788	0.9075	0.579244	1	0.699625
translation elongation factor EF-G (fusA)	HP1195	63	105	105	130	164	178	175	227	182	191	48	49	42	27	38	-0.795968	-0.384701	-0.861293	-0.485799	-0.239903	0.000852152	0.109988	5.17495e-05	0.734931	0.819084
ribosomal protein S7 (rpsG)	HP1196	1	0	0	0	0	23	20	20	17	8	23	23	32	31	32	-3.2745	-5.00803	-5.11022	-5.13124	-4.10811	0.00151149	0.000115956	9.46307e-05	0.000545039	0.0625815
ribosomal protein S12 (rpsL)	HP1197	2	1	0	0	0	19	15	16	5	5	20	26	29	24	24	-2.26835	-3.01971	-4.79706	-3.46138	-3.48008	0.0254953	0.00908417	0.000872283	0.189342	0.258363
DNA-directed RNA polymerase, beta and beta' subunit (rpoBC)	HP1198	3	7	5	4	13	163	172	181	200	151	401	424	357	320	328	-4.85066	-4.17404	-4.79706	-5.47949	-3.50893	1.27609e-27	8.66513e-32	4.49165e-36	2.28697e-41	1.98905e-22
ribosomal protein L7-L12 (rplL)	HP1199	1	1	6	6	24	31	28	31	8	11	45	48	53	44	27	-3.69719	-3.8984	-2.02951	-0.388975	1.0705	9.53725e-05	2.21201e-05	0.00352411	1	0.0347993
ribosomal protein L10 (rplJ)	HP1200	1	0	0	1	17	28	23	26	15	23	46	50	58	43	41	-3.5528	-5.20506	-5.48059	-3.37119	-0.445952	0.000227824	2.50721e-05	6.47648e-06	0.00895346	1
ribosomal protein L1 (rplA)	HP1201	1	3	1	4	17	45	29	27	19	27	66	64	81	51	55	-4.2277	-2.72576	-3.94907	-2.11743	-0.672723	2.63116e-07	0.00036235	2.75781e-05	0.0426152	0.88947
ribosomal protein L11 (rplK)	HP1202	0	1	1	3	7	25	19	5	8	11	19	25	28	29	22	-4.9773	-3.35091	-1.62714	-1.28206	-0.637317	9.65088e-05	0.00125516	0.470435	0.669473	1
transcription termination factor NusG (nusG)	HP1203	0	1	0	4	5	15	21	17	5	1	2	5	10	6	1	-4.25907	-3.49178	-4.88195	-0.291459	1.85382	0.00512878	0.000769799	0.000498762	1	0.308459
ribosomal protein L33 (rpmG)	HP1204	0	1	0	0	1	2	1	0	0	1	4	2	6	1	5	-1.6268	0.349527	0.24733	-0.00195206	-0.0206461	0.796788	1	1	1	1
translation elongation factor EF-Tu (tufB)	HP1205	19	59	59	192	242	331	326	423	373	318	242	226	162	181	161	-3.39234	-2.10659	-2.58407	-0.958202	-0.413955	2.28917e-43	2.51585e-30	9.69727e-48	2.29353e-05	1
hypothetical protein	HP1207	6	5	8	4	3	5	1	3	4	1	0	0	0	0	0	0.936136	2.224	1.52744	-0.00195206	1.20175	0.653077	0.232756	0.177667	1	0.699625
serine acetyltransferase (cysE)	HP1210	0	0	0	0	0	0	0	0	0	0	4	3	2	3	5	0.695128	0.349527	0.24733	-0.00195206	-0.0206461	1	1	1	1	1
ATP synthase F0, subunit c (atpE)	HP1212	0	0	0	0	0	1	5	3	1	2	8	8	10	5	10	-0.889835	-3.1099	-2.56002	-1.58691	-2.34257	1	0.192822	0.490921	1	0.849676
polynucleotide phosphorylase (pnp)	HP1213	2	7	0	2	6	20	20	32	28	24	17	16	12	11	17	-2.3405	-1.10113	-5.77504	-3.51291	-1.93492	0.0169085	0.208524	1.79321e-07	9.95488e-05	0.0533711
glycinamide ribonucleotide synthetase (purD)	HP1218	25	23	28	23	12	23	17	20	20	5	2	1	1	1	1	0.812964	0.774833	0.722668	0.195085	1.16378	0.152669	0.265325	0.148137	0.453907	0.188518
D-lactate dehydrogenase (dld)	HP1222	1	0	3	0	0	4	2	2	0	1	8	13	15	7	1	-0.889835	-1.9724	0.732757	-0.00195206	-1.60561	0.948361	0.793394	0.943455	1	1
hypothetical protein	HP1223	4	5	14	14	10	7	10	12	5	0	1	1	1	5	1	-0.0418379	-0.583359	0.461455	1.3966	4.37167	1	0.734537	0.598684	0.0423493	0.00251314
cytochrome c553	HP1227	3	11	15	28	20	9	7	9	5	4	2	1	0	0	0	-0.745445	0.966198	0.953599	2.37151	2.16698	0.832349	0.356892	0.226422	1.91032e-05	0.00114076
aspartokinase (lysC)	HP1229	2	6	7	5	6	8	6	4	9	5	2	2	1	1	2	-1.07041	0.349527	0.984296	-0.790448	0.220362	0.6276	1	0.458675	0.90191	0.89657
hypothetical protein	HP1236	0	1	1	0	0	7	14	9	8	1	3	3	6	2	0	-3.21176	-2.92349	-2.41563	-4.08941	-1.60561	0.141433	0.0150114	0.131234	0.0435058	1
carbamoyl-phosphate synthetase (pyrAa)	HP1237	0	0	0	1	0	4	2	3	2	2	9	11	4	10	0	-2.4748	-1.9724	-2.56002	-0.738918	-2.34257	0.581154	0.793394	0.490921	1	0.849676
aliphatic amidase (aimE)	HP1238	41	38	52	34	29	32	26	31	30	47	3	3	5	12	11	1.0478	0.888393	0.984296	0.175835	-0.707859	0.0115992	0.0584746	0.00409962	0.357568	0.745984
alanyl-tRNA synthetase (alaS) [6.1.1.7]	HP1241	3	1	4	4	1	22	38	32	53	5	30	41	26	44	4	-1.98937	-4.3323	-2.60511	-3.57349	-1.89512	0.0269405	1.73316e-07	0.000245219	2.16488e-08	0.607646
conserved hypothetical protein	HP1242	0	0	1	0	8	3	2	1	3	4	1	0	0	0	0	-2.11223	-1.9724	0.24733	-2.80931	0.896892	0.578208	0.793394	1	0.497314	0.432844
outer membrane protein (omp28)	HP1243	5	24	22	16	0	2	0	0	0	11	140	136	159	165	165	1.83263	5.96424	5.73918	5.04244	-4.54421	0.280541	6.57278e-08	2.0601e-07	2.18582e-05	0.0223666
ribosomal protein S18 (rpsR)	HP1244	0	2	2	0	2	18	12	19	7	9	16	17	24	26	22	-4.51433	-1.9724	-2.71614	-3.90884	-1.94665	0.00197276	0.09752	0.0066176	0.0695265	0.397874
single-strand DNA-binding protein (ssb)	HP1245	0	4	2	3	3	18	15	18	15	9	4	2	0	5	5	-4.51433	-1.43474	-2.64019	-2.14879	-1.46122	0.00197276	0.173644	0.0104935	0.0937369	0.616027
ribosomal protein S6 (rpsF)	HP1246	23	29	39	39	39	23	22	23	18	10	45	38	40	32	39	0.695128	0.740317	0.996522	1.09238	1.89082	0.310466	0.187839	0.0130325	0.0016314	1.14288e-05
oligopeptide ABC transporter, periplasmic oligopeptide-binding protein (oppA)	HP1252	0	0	0	0	0	0	2	1	0	0	5	4	2	3	6	0.695128	-1.9724	-1.33763	-0.00195206	-0.0206461	1	0.793394	1	1	1
tryptophanyl-tRNA synthetase (trpS) [6.1.1.2]	HP1253	2	7	5	6	8	5	5	9	4	7	2	0	0	2	2	-0.442376	0.796986	-0.541165	0.528563	0.159926	1	0.713509	0.887333	0.648204	0.946022
protein translocation protein, low temperature (secG)	HP1255	0	0	0	0	0	0	0	0	0	0	7	4	4	2	4	0.695128	0.349527	0.24733	-0.00195206	-0.0206461	1	1	1	1	1
ribosome releasing factor (frr)	HP1256	16	14	16	23	32	25	19	22	16	14	0	0	0	2	0	0.0670965	-0.0778945	-0.200129	0.508243	1.14374	1	1	1	0.194705	0.00463043
orotate phosphoribosyltransferase (pyrE)	HP1257	1	8	8	7	2	8	10	8	13	3	4	1	3	4	3	-1.80737	0.0446722	0.24733	-0.849949	-0.506073	0.360199	1	0.919123	0.78667	1
NADH-ubiquinone oxidoreductase, NQO5 subunit (NQO5)	HP1262	0	1	1	0	0	5	3	2	5	2	9	10	17	15	5	-2.7643	-0.872866	-0.489635	-3.46138	-2.34257	0.360199	0.92895	1	0.189342	0.849676
NADH-ubiquinone oxidoreductase, NQO4 subunit (NQO4)	HP1263	0	0	0	0	1	6	3	4	6	3	17	15	19	14	6	-3.00531	-2.45783	-2.92259	-3.70239	-1.24304	0.226142	0.516131	0.301933	0.115445	0.967576
hypothetical protein	HP1265	16	14	23	12	5	8	2	5	5	4	0	0	1	0	0	1.65206	2.88558	2.34249	1.18247	0.268861	0.0244906	0.00315753	0.000450659	0.139108	0.859461
NADH-ubiquinone oxidoreductase, NQO3 subunit (NQO3)	HP1266	1	0	0	0	1	14	14	12	14	11	32	49	63	34	19	-2.57789	-4.50845	-4.39653	-4.85993	-2.95925	0.051784	0.00303647	0.00814801	0.00296119	0.0851372
NADH-ubiquinone oxidoreductase, NQO8 subunit (NQO8)	HP1267	0	0	0	0	0	1	0	0	0	0	4	6	6	5	2	-0.889835	0.349527	0.24733	-0.00195206	-0.0206461	1	1	1	1	1
NADH-ubiquinone oxidoreductase, NQO9 subunit (NQO9)	HP1268	0	0	0	0	0	0	5	3	1	0	6	9	17	7	3	0.695128	-3.1099	-2.56002	-1.58691	-0.0206461	1	0.192822	0.490921	1	1
NADH-ubiquinone oxidoreductase, NQO12 subunit (NQO12)	HP1271	0	0	0	0	0	0	0	0	0	0	5	4	5	2	1	0.695128	0.349527	0.24733	-0.00195206	-0.0206461	1	1	1	1	1
paralysed flagella protein (pflA)	HP1274	1	0	1	1	4	0	2	0	0	0	3	4	1	1	0	2.28009	-1.9724	1.83229	1.58301	3.14928	0.653077	0.793394	0.720134	0.734931	0.157841
phosphomannomutase (algC)	HP1275	3	2	3	2	9	16	14	14	15	6	10	8	2	4	0	-1.54191	-2.18653	-1.8033	-2.63422	0.526842	0.156517	0.0424752	0.0887631	0.0282594	0.681099
tryptophan synthase, alpha subunit (trpA) [4.2.1.20]	HP1277	6	9	3	2	1	4	3	5	5	2	0	0	0	0	0	1.22564	1.7901	-0.404746	-1.13946	-0.757612	0.419881	0.122622	1	0.783962	1
tryptophan synthase, beta subunit (trpB) [4.2.1.20]	HP1278	7	10	12	7	11	5	6	11	3	8	0	0	1	0	0	1.14259	1.0414	0.367625	1.09758	0.415453	0.483634	0.439161	0.80736	0.279313	0.616027
anthranilate isomerase (trpC)	HP1279	1	3	1	3	1	0	2	3	4	5	0	3	0	0	1	2.28009	0.834954	-0.975062	-0.364522	-1.89512	0.653077	0.956533	0.923421	1	0.607646
anthranilate synthase component II (trpD)	HP1281	4	5	3	0	0	1	0	2	0	0	1	0	1	0	0	2.28009	3.80896	0.732757	-0.00195206	-0.0206461	0.195178	0.0584746	0.943455	1	1
conserved hypothetical protein	HP1285	36	35	43	68	79	11	5	9	7	8	12	13	26	24	19	2.36139	3.03984	2.44235	3.18919	3.20477	2.65598e-06	3.20209e-07	2.71642e-07	1.40938e-15	2.27835e-18
conserved hypothetical secreted protein	HP1286	100	90	109	224	272	94	89	79	60	41	13	23	21	29	17	0.783937	0.365557	0.709235	1.88976	2.69443	0.00144561	0.238089	0.000978838	2.14514e-30	9.20558e-53
transcriptional regulator (tenA)	HP1287	8	10	13	8	17	4	8	7	7	14	0	0	0	1	0	1.61267	0.654381	1.09533	0.17862	0.250656	0.185362	0.656472	0.179615	0.906627	0.646597
ribosomal protein L17 (rplQ)	HP1292	0	0	0	0	0	12	9	11	5	10	1	2	3	3	7	-3.94873	-3.8984	-4.27623	-3.46138	-4.41296	0.0221539	0.0265641	0.0143247	0.189342	0.0221106
DNA-directed RNA polymerase, alpha subunit (rpoA)	HP1293	17	19	16	13	17	70	62	57	34	40	56	68	54	34	36	-1.31514	-1.33086	-1.55377	-1.35559	-1.23121	0.00167914	0.00125025	0.000819917	0.0886462	0.143394
ribosomal protein S4 (rpsD)	HP1294	1	2	0	0	0	56	48	47	20	32	48	55	58	50	45	-4.54009	-3.92846	-6.32253	-5.3595	-6.04301	2.92731e-09	8.81577e-09	5.63457e-11	0.00010692	2.32844e-07
ribosomal protein S11 (rpsK)	HP1295	1	0	0	0	0	8	7	5	3	6	10	12	11	10	10	-1.80737	-3.55736	-3.2121	-2.80931	-3.72109	0.360199	0.0701763	0.179615	0.497314	0.157841
ribosomal protein S13 (rpsM)	HP1296	1	2	0	0	3	33	25	18	13	12	36	33	47	32	36	-3.786	-3.00097	-4.96212	-4.75684	-1.85715	3.4449e-05	0.000416593	0.000288575	0.00527709	0.258363
translation initiation factor IF-1 (infA)	HP1298	2	0	3	4	2	1	1	0	2	0	2	1	0	2	0	1.43209	-1.23544	3.05469	0.846045	2.30128	0.838217	1	0.205845	0.728629	0.509229
methionine amino peptidase (map) [3.4.11.18]	HP1299	11	7	9	8	3	5	4	0	0	2	0	2	2	1	2	1.75926	1.08649	4.49526	4.08551	0.464781	0.0626428	0.486433	0.0032697	0.00748577	0.989855
preprotein translocase subunit (secY)	HP1300	1	0	1	0	0	1	0	0	1	2	7	13	4	5	4	0.695128	0.349527	1.83229	-1.58691	-2.34257	1	1	0.720134	1	0.849676
ribosomal protein L15 (rplO)	HP1301	0	1	0	1	1	13	12	18	8	11	24	22	38	29	32	-4.05976	-2.70937	-4.96212	-2.50445	-2.95925	0.0131692	0.0378547	0.000288575	0.214639	0.0851372
ribosomal protein S5 (rpsE)	HP1302	0	0	0	0	0	21	21	23	6	4	30	30	45	33	23	-4.73114	-5.07674	-5.30726	-3.70239	-3.19057	0.000453252	6.7833e-05	1.8895e-05	0.115445	0.409437
ribosomal protein L18 (rplR)	HP1303	0	1	0	0	1	15	11	6	8	6	9	19	19	18	18	-4.25907	-2.58907	-3.45311	-4.08941	-2.13612	0.00512878	0.0584746	0.107453	0.0435058	0.428704
ribosomal protein L6 (rplF)	HP1304	0	4	0	8	31	39	36	36	18	21	53	57	79	62	53	-5.60865	-2.67037	-5.94249	-1.12394	0.530369	2.27615e-07	7.32606e-05	1.7273e-08	0.472978	0.119569
ribosomal protein S8 (rpsH)	HP1305	1	1	0	1	0	27	29	23	8	11	24	30	38	32	20	-3.50127	-3.94815	-5.30726	-2.50445	-4.54421	0.000373598	1.36611e-05	1.8895e-05	0.214639	0.0223666
ribosomal protein S14 (rpsN)	HP1306	0	0	0	1	0	2	3	3	2	2	7	7	11	8	6	-1.6268	-2.45783	-2.56002	-0.738918	-2.34257	0.796788	0.516131	0.490921	1	0.849676
ribosomal protein L5 (rplE)	HP1307	0	0	0	1	0	26	17	16	10	15	37	30	44	35	32	-5.03279	-4.77976	-4.79706	-2.80931	-4.97484	5.88462e-05	0.000556513	0.000872283	0.0929173	0.00244405
ribosomal protein L24 (rplX)	HP1308	0	0	2	2	7	14	15	13	12	9	18	10	22	18	16	-4.16285	-4.60467	-2.18563	-2.32388	-0.361683	0.00825684	0.0017588	0.0600687	0.0937369	1
ribosomal protein L14 (rplN)	HP1309	1	0	0	0	0	9	12	12	7	7	14	14	20	15	22	-1.96784	-4.29433	-4.39653	-3.90884	-3.92754	0.251963	0.00929562	0.00814801	0.0695265	0.0988008
ribosomal protein S17 (rpsQ)	HP1310	2	2	0	2	1	13	15	15	6	10	11	14	14	15	15	-1.73783	-2.28274	-4.70687	-1.38046	-2.828	0.164799	0.0282594	0.00154256	0.786412	0.133417
ribosomal protein L29 (rpmC)	HP1311	0	0	0	1	3	6	5	1	5	4	10	9	18	13	14	-3.00531	-3.1099	-1.33763	-1.87642	-0.383216	0.226142	0.192822	1	0.472978	1
ribosomal protein L16 (rplP)	HP1312	0	0	0	0	0	19	7	12	8	6	22	27	25	28	28	-4.59027	-3.55736	-4.39653	-4.08941	-3.72109	0.001226	0.0701763	0.00814801	0.0435058	0.157841
ribosomal protein S3 (rpsC)	HP1313	1	0	2	0	0	23	22	33	18	12	46	35	46	39	33	-3.2745	-5.14233	-3.49683	-5.21141	-4.6645	0.00151149	4.0094e-05	1.1021e-05	0.000314226	0.0137523
ribosomal protein L22 (rplV)	HP1314	1	0	0	0	0	14	10	8	6	7	21	22	33	16	14	-2.57789	-4.04279	-3.84013	-3.70239	-3.92754	0.051784	0.0162145	0.0400768	0.115445	0.0988008
ribosomal protein S19 (rpsS)	HP1315	0	0	0	0	0	10	12	8	4	3	8	9	15	12	10	-3.69719	-4.29433	-3.84013	-3.17188	-2.828	0.0601742	0.00929562	0.0400768	0.305638	0.616027
ribosomal protein L2 (rplB)	HP1316	1	1	0	1	1	55	27	47	28	25	80	87	86	82	71	-4.51433	-3.84687	-6.32253	-4.24988	-4.10811	2.77821e-09	3.50569e-05	5.63457e-11	1.82578e-05	0.000120826
ribosomal protein L23 (rplW)	HP1317	0	0	0	0	0	13	9	8	4	4	11	8	15	13	10	-4.05976	-3.8984	-3.84013	-3.17188	-3.19057	0.0131692	0.0265641	0.0400768	0.305638	0.409437
ribosomal protein L4 (rplD)	HP1318	1	0	0	1	0	24	24	27	14	19	37	37	49	37	32	-3.33462	-5.26518	-5.53403	-3.27497	-5.30605	0.000977875	1.53855e-05	3.62721e-06	0.0146111	0.00025791
ribosomal protein L3 (rplC)	HP1319	0	2	0	0	0	22	18	21	14	14	34	33	35	36	43	-4.79673	-2.538	-5.17893	-4.85993	-4.87863	0.000278815	0.0120033	5.45973e-05	0.00296119	0.00426552
ribosomal protein S10 (rpsJ)	HP1320	0	2	0	3	5	18	8	11	5	9	14	15	20	21	9	-4.51433	-1.41601	-4.27623	-0.654029	-0.809142	0.00197276	0.433422	0.0143247	1	0.944581
fumarase (fumC)	HP1325	57	72	85	81	77	63	75	77	75	94	27	29	31	41	56	0.551933	0.291031	0.389059	0.108371	-0.306764	0.116032	0.49854	0.0946229	0.147004	1
co-chaperone and heat shock protein (dnaJ)	HP1332	2	2	1	2	0	0	2	2	0	0	15	13	8	6	1	3.01706	0.349527	-0.489635	2.31998	-0.0206461	0.341857	1	1	0.401036	1
hypothetical protein	HP1334	0	1	0	0	0	2	2	2	4	0	7	9	11	16	3	-1.6268	-0.387439	-2.0746	-3.17188	-0.0206461	0.796788	1	0.781702	0.305638	1
conserved hypothetical protein	HP1335	0	0	2	2	2	10	12	12	12	2	0	4	2	3	0	-3.69719	-4.29433	-2.0746	-2.32388	-0.0206461	0.0601742	0.00929562	0.0887631	0.0937369	1
nickel responsive regulator NikR (nikR)	HP1338	9	5	3	3	1	7	6	6	3	3	2	0	0	0	1	1.03616	0.108519	-0.645754	-0.00195206	-1.24304	0.419881	1	1	1	0.967576
biopolymer transport protein (exbB)	HP1339	0	0	0	0	0	0	0	0	2	1	8	8	10	12	10	0.695128	0.349527	0.24733	-2.32388	-1.60561	1	1	1	0.78667	1
siderophore-mediated iron transport protein (tonB)	HP1341	1	3	3	2	10	1	1	2	3	2	16	18	13	14	23	0.695128	1.57192	0.732757	-0.487379	2.04974	1	0.618886	0.943455	1	0.0445038
magnesium and cobalt transport protein (corA)	HP1344	0	0	0	0	0	0	0	0	1	0	8	3	3	4	4	0.695128	0.349527	0.24733	-1.58691	-0.0206461	1	1	1	1	1
phosphoglycerate kinase	HP1345	0	4	1	5	10	18	24	14	33	10	42	46	42	52	29	-4.51433	-2.09526	-3.02569	-2.60861	-0.0206461	0.00197276	0.00911202	0.0128168	0.000732065	0.986684
glyceraldehyde-3-phosphate dehydrogenase (gap)	HP1346	1	0	0	0	0	1	1	2	11	10	6	7	0	0	1	0.695128	-1.23544	-2.0746	-4.52551	-4.41296	1	1	0.781702	0.0167749	0.0221106
1-acyl-glycerol-3-phosphate acyltransferase (plsC)	HP1348	0	0	0	0	1	0	0	0	0	1	3	4	1	0	1	0.695128	0.349527	0.24733	-0.00195206	-0.0206461	1	1	1	1	1
hypothetical protein	HP1349	0	0	0	0	1	0	1	1	0	0	8	5	2	0	2	0.695128	-1.23544	-1.33763	-0.00195206	1.56432	1	1	1	1	0.819084
protease	HP1350	2	4	1	0	44	7	3	6	3	2	74	58	67	49	37	-0.889835	0.712097	-1.86815	-2.80931	4.13316	0.796788	1	0.312941	0.497314	2.00312e-12
adenine specific DNA methyltransferase (HINFIM)	HP1352	0	0	0	1	0	4	0	0	0	0	1	0	0	0	0	-2.4748	0.349527	0.24733	1.58301	-0.0206461	0.581154	1	1	0.734931	1
nicotinate-nucleotide pyrophosphorylase (nadC) [2.4.2.19]	HP1355	6	11	12	4	6	8	10	13	10	9	2	0	1	0	1	0.308105	0.480771	0.136299	-1.22434	-0.568134	1	0.79692	0.982198	0.549278	1
phosphatidylserine decarboxylase proenzyme (psd) [4.1.1.65]	HP1357	0	0	0	0	0	0	1	0	1	0	0	1	1	1	4	0.695128	-1.23544	0.24733	-1.58691	-0.0206461	1	1	1	1	1
hypothetical protein	HP1358	0	0	0	0	0	1	0	1	0	0	4	1	4	3	4	-0.889835	0.349527	-1.33763	-0.00195206	-0.0206461	1	1	1	1	1
replicative DNA helicase (dnaB)	HP1362	1	0	2	1	2	6	4	3	3	1	5	14	9	6	0	-1.42035	-2.8204	-0.238096	-1.22434	0.71632	0.542237	0.309948	1	0.925257	0.930313
type IIS restriction enzyme R protein (MBOIIR)	HP1366	0	0	0	0	3	0	0	1	2	0	3	3	2	1	1	0.695128	0.349527	-1.33763	-2.32388	2.78671	1	1	1	0.78667	0.290944
type III restriction enzyme R protein	HP1371	1	1	1	4	1	2	1	1	1	0	1	0	2	0	2	-0.0418379	0.349527	0.24733	1.58301	1.56432	1	1	1	0.376405	0.819084
rod shape-determining protein (mreB)	HP1373	1	0	0	0	0	5	6	2	4	0	15	18	13	16	2	-1.17934	-3.35091	-2.0746	-3.17188	-0.0206461	0.694737	0.117881	0.781702	0.305638	1
ATP-dependent protease ATPase subunit (clpX)	HP1374	0	0	0	1	0	16	6	14	19	2	19	13	9	11	2	-4.34927	-3.35091	-4.61065	-3.70239	-2.34257	0.0033353	0.117881	0.00269401	0.0012091	0.849676
UDP-N-acetylglucosamine acyltransferase (lpxA)	HP1375	20	28	34	40	24	25	15	28	25	22	3	2	2	2	4	0.380254	1.22822	0.522965	0.665473	0.102211	0.728473	0.0338852	0.223398	0.0249786	0.681099
(3R)-hydroxymyristoyl-(acyl carrier protein) dehydratase (fabZ)	HP1376	9	5	6	3	22	0	1	2	5	1	9	7	14	6	7	4.94306	2.224	1.62584	-0.654029	3.88624	0.00132025	0.232756	0.323448	1	3.33006e-06
competence lipoprotein (comL)	HP1378	0	0	0	0	0	0	0	0	1	0	4	7	8	6	4	0.695128	0.349527	0.24733	-1.58691	-0.0206461	1	1	1	1	1
ATP-dependent protease (lon)	HP1379	3	1	0	4	1	21	15	17	22	1	76	60	54	41	7	-1.92378	-3.01971	-4.88195	-2.32388	-0.0206461	0.0398019	0.00908417	0.000498762	0.0136117	1
fructose-1,6-bisphosphatase	HP1385	1	8	4	2	8	5	12	12	20	20	17	12	13	21	15	-1.17934	-0.206867	-1.2266	-3.03758	-1.29074	0.694737	1	0.307429	0.00450579	0.397874
D-ribulose-5-phosphate 3 epimerase (rpe)	HP1386	4	3	9	6	2	3	4	3	0	1	0	0	0	1	0	1.0577	-0.0130433	1.6879	3.69849	0.71632	0.725468	1	0.111054	0.0301071	0.930313
outer membrane protein (omp30)	HP1395	2	5	10	11	0	0	1	0	0	1	7	7	12	9	10	3.01706	2.224	4.63965	4.52161	-1.60561	0.341857	0.232756	0.00160111	0.000839531	1
L-alanine dehydrogenase, putative (ald)	HP1398	7	19	23	31	41	19	19	35	35	40	2	0	1	3	6	-0.683384	0.349527	-0.347828	-0.174419	0.0145434	0.595322	0.798884	0.887333	0.925257	0.616846
arginase (rocF)	HP1399	9	13	30	34	24	6	20	27	40	19	2	1	1	2	2	1.24262	-0.253138	0.396708	-0.233278	0.308662	0.270994	1	0.456517	1	0.397874
iron(III) dicitrate transport protein (fecA)	HP1400	0	0	2	0	1	1	0	0	0	0	41	41	22	15	32	-0.889835	0.349527	2.56926	-0.00195206	1.56432	1	1	0.391065	1	0.819084
type I restriction enzyme R protein (hsdR)	HP1402	1	1	1	1	0	2	0	0	0	0	3	1	2	0	1	-0.0418379	1.93449	1.83229	1.58301	-0.0206461	1	0.721749	0.720134	0.734931	1
biotin synthetase (bioB) [2.8.1.6]	HP1406	5	8	4	2	0	4	3	6	2	2	2	5	2	0	0	0.984634	1.62963	-0.283184	-0.00195206	-2.34257	0.598127	0.191746	1	1	0.849676
conserved hypothetical protein	HP1414	2	2	4	4	7	3	3	4	1	0	5	6	11	5	5	0.209701	-0.1359	0.24733	1.58301	3.88624	1	1	1	0.376405	0.0221106
isoleucyl-tRNA synthetase (ileS) [6.1.1.5]	HP1422	58	91	87	106	109	61	49	76	74	78	6	5	3	6	6	0.622978	1.23587	0.441154	0.513589	0.45952	0.076056	1.27326e-05	0.0581485	0.000592397	0.00114076
lipoprotein, putative	HP1424	0	1	0	0	0	0	0	2	1	0	1	3	1	1	0	0.695128	1.93449	-2.0746	-1.58691	-0.0206461	1	0.721749	0.781702	1	1
conserved hypothetical protein	HP1428	1	0	0	0	0	0	0	1	0	1	8	7	2	3	1	2.28009	0.349527	-1.33763	-0.00195206	-1.60561	0.653077	1	1	1	1
polysialic acid capsule expression protein (kpsF)	HP1429	0	0	0	0	2	0	1	0	1	0	1	4	3	1	1	0.695128	-1.23544	0.24733	-1.58691	2.30128	1	1	1	1	0.509229
conserved hypothetical ATP-binding protein	HP1430	0	0	0	3	1	32	18	10	5	20	98	98	117	110	138	-5.32724	-4.85993	-4.14499	-0.654029	-3.79324	4.70328e-06	0.000340727	0.0138981	1	0.00111087
16S rRNA (adenosine-N6,N6-)-dimethyltransferase (ksgA)	HP1431	0	0	2	1	3	2	1	1	0	1	1	4	2	3	4	-1.6268	-1.23544	0.984296	1.58301	1.20175	0.796788	1	0.875254	0.734931	0.699625
formyltetrahydrofolate hydrolase (purU)	HP1434	4	10	9	11	5	4	4	10	5	3	0	0	0	0	1	0.695128	1.57192	0.102941	1.06218	0.631431	0.796545	0.160209	1	0.194506	0.693684
protease IV (PspA)	HP1435	1	0	0	0	0	0	0	0	0	0	11	8	9	11	14	2.28009	0.349527	0.24733	-0.00195206	-0.0206461	0.653077	1	1	1	1
peptidyl-prolyl cis-trans isomerase B, cyclosporin-type rotamase (ppi)	HP1441	25	20	30	36	29	21	18	24	18	20	0	1	3	8	5	0.941288	0.497625	0.563358	0.978419	0.504445	0.0994847	0.618886	0.229641	0.00506415	0.174296
biopolymer transport protein (exbB)	HP1445	0	0	0	0	0	0	0	0	0	0	11	8	4	7	2	0.695128	0.349527	0.24733	-0.00195206	-0.0206461	1	1	1	1	1
biopolymer transport protein (exbD)	HP1446	0	0	0	1	0	1	0	1	0	0	4	4	6	4	4	-0.889835	0.349527	-1.33763	1.58301	-0.0206461	1	1	1	0.734931	1
inner membrane protein, 60 kDa (yidC)	HP1450	0	0	0	0	0	0	0	0	0	0	28	20	23	23	20	0.695128	0.349527	0.24733	-0.00195206	-0.0206461	1	1	1	1	1
hypothetical protein	HP1451	0	0	0	0	0	2	0	0	5	3	6	1	3	0	1	-1.6268	0.349527	0.24733	-3.46138	-2.828	0.796788	1	1	0.189342	0.616027
conserved hypothetical protein	HP1453	0	1	2	1	0	0	0	0	0	0	2	3	9	8	4	0.695128	1.93449	2.56926	1.58301	-0.0206461	1	0.721749	0.391065	0.734931	1
hypothetical protein	HP1454	48	59	80	117	105	24	15	12	16	9	23	20	16	28	19	1.68033	2.29015	2.93439	2.83017	3.45253	1.63386e-05	1.14191e-08	1.11893e-15	9.01084e-24	1.73652e-25
hypothetical protein	HP1455	7	10	9	11	7	2	0	0	0	0	0	0	0	1	0	2.28009	4.74184	4.49526	4.52161	3.88624	0.0992265	0.00183831	0.0032697	0.000839531	0.0221106
membrane-associated lipoprotein (lpp20)	HP1456	25	47	52	44	5	4	3	4	4	9	36	23	35	42	51	3.19763	4.11203	3.79165	3.30386	-0.809142	2.34278e-06	3.99727e-12	7.0372e-13	1.19543e-10	0.944581
hypothetical protein	HP1457	6	20	20	27	0	2	0	0	0	0	19	20	30	20	22	2.07364	5.70708	5.60488	5.77941	-0.0206461	0.164799	1.3217e-06	9.85264e-07	4.83606e-09	1
thioredoxin	HP1458	14	18	18	26	19	22	20	23	16	19	0	2	0	3	1	0.0612556	0.201428	-0.097805	0.681574	-0.0206461	1	1	1	0.0915448	0.855169
conserved hypothetical protein	HP1459	0	0	2	1	2	0	1	2	3	3	7	4	5	6	0	0.695128	-1.23544	0.24733	-1.22434	-0.506073	1	1	1	0.925257	1
DNA polymerase III alpha-subunit (dnaE)	HP1460	2	1	1	4	2	11	10	8	12	3	2	3	10	8	2	-1.50651	-2.45783	-2.25517	-1.47588	-0.506073	0.343797	0.0954399	0.20633	0.312008	1
cytochrome c551 peroxidase	HP1461	5	3	1	2	0	11	8	6	1	4	19	16	16	6	10	-0.369003	-0.930581	-1.86815	0.735014	-3.19057	1	0.677926	0.312941	0.886104	0.409437
secreted protein involved in flagellar motility	HP1462	1	0	1	0	1	0	0	0	0	1	8	10	13	10	11	2.28009	0.349527	1.83229	-0.00195206	-0.0206461	0.653077	1	0.720134	1	1
hypothetical protein	HP1463	0	2	0	0	0	2	2	2	0	4	19	17	23	25	25	-1.6268	0.349527	-2.0746	-0.00195206	-3.19057	0.796788	1	0.781702	1	0.409437
conserved hypothetical secreted protein	HP1464	0	0	0	0	0	0	0	0	0	0	12	9	7	3	11	0.695128	0.349527	0.24733	-0.00195206	-0.0206461	1	1	1	1	1
conserved hypothetical integral membrane protein	HP1466	1	0	0	0	2	0	0	0	1	0	3	4	0	3	0	2.28009	0.349527	0.24733	-1.58691	2.30128	0.653077	1	1	1	0.509229
branched-chain-amino-acid aminotransferase (ilvE)	HP1468	18	24	29	34	28	20	19	19	26	29	0	0	1	1	1	0.547029	0.678834	0.844571	0.378652	-0.0703991	0.510298	0.299492	0.0867728	0.14652	0.849676
outer membrane protein (omp31)	HP1469	0	7	8	5	0	3	2	1	2	2	36	30	35	29	39	-2.11223	1.93449	2.74983	1.13555	-2.34257	0.578208	0.143639	0.0458563	0.496628	0.849676
DNA polymerase I (polA)	HP1470	2	2	2	1	0	8	3	2	8	5	9	11	9	20	3	-1.07041	-0.1359	0.24733	-2.50445	-3.48008	0.6276	1	1	0.214639	0.258363
phenylacrylic acid decarboxylase	HP1476	6	6	4	4	2	2	6	7	2	6	1	0	0	2	0	2.07364	0.349527	-0.489635	0.846045	-1.39916	0.164799	1	1	0.728629	0.849676
hypothetical protein	HP1477	3	4	2	4	5	0	2	0	0	1	0	0	0	0	0	3.50248	1.19752	2.56926	3.16797	1.85382	0.15501	0.721749	0.391065	0.115064	0.308459
DNA helicase II (uvrD)	HP1478	1	2	1	1	1	1	0	3	1	0	3	4	1	0	0	0.695128	2.67145	-0.975062	-0.00195206	1.56432	1	0.420076	0.923421	1	0.819084
hypothetical protein	HP1479	2	1	0	0	0	3	0	0	1	1	9	4	2	3	3	0.209701	1.93449	0.24733	-1.58691	-1.60561	1	0.721749	1	1	1
seryl-tRNA synthetase (serS) [6.1.1.11]	HP1480	12	17	22	33	23	24	24	32	27	26	0	2	1	4	2	-0.275726	-0.1359	-0.283184	0.282777	-0.193978	0.901667	1	0.973113	0.222886	0.997528
gerC2 protein (gerC2)	HP1483	1	1	0	0	0	0	1	0	2	0	6	9	4	13	0	2.28009	0.349527	0.24733	-2.32388	-0.0206461	0.653077	1	1	0.78667	1
conserved hypothetical secreted protein	HP1488	0	0	1	0	1	1	0	0	0	0	21	20	17	20	14	-0.889835	0.349527	1.83229	-0.00195206	1.56432	1	1	0.720134	1	0.819084
lipase-like protein	HP1489	0	1	0	0	0	0	1	1	1	0	6	6	3	1	3	0.695128	0.349527	-1.33763	-1.58691	-0.0206461	1	1	1	1	1
conserved hypothetical protein	HP1490	0	0	0	0	0	3	0	0	0	0	0	0	3	1	1	-2.11223	0.349527	0.24733	-0.00195206	-0.0206461	0.578208	1	1	1	1
UDP-MurNac-tripeptide synthetase (murE)	HP1494	19	22	22	16	21	11	13	12	10	15	0	0	0	0	0	1.45697	1.08649	1.09533	0.650125	0.451422	0.0304293	0.090263	0.0722943	0.20078	0.308459
transaldolase (tal)	HP1495	28	30	26	25	17	19	13	18	14	20	0	3	7	12	6	1.24262	1.52538	0.765798	0.812492	-0.248915	0.0175045	0.00557438	0.129684	0.0537254	1
general stress protein (ctc)	HP1496	4	10	4	6	13	42	25	30	17	19	47	53	66	57	45	-2.54434	-0.930581	-2.51348	-1.4308	-0.551161	0.000109115	0.222877	0.000578507	0.22803	1
outer membrane protein (omp32)	HP1501	0	7	7	5	0	0	1	0	0	2	39	37	38	28	43	0.695128	2.67145	4.15422	3.45748	-2.34257	1	0.0851006	0.0134744	0.0590478	0.849676
conserved hypothetical ATP-binding protein	HP1507	21	22	14	18	15	23	26	29	36	31	0	1	0	1	1	0.566804	0.113459	-0.777332	-0.982323	-1.04373	0.454287	1	0.352244	0.305638	0.413034
ferrodoxin-like protein	HP1508	0	0	1	1	1	0	0	0	0	0	1	3	1	1	0	0.695128	0.349527	1.83229	1.58301	1.56432	1	1	0.720134	0.734931	0.819084
conserved hypothetical protein	HP1510	9	8	6	7	5	4	1	3	2	3	0	0	0	0	1	1.77313	2.85203	1.14042	1.58301	0.631431	0.122401	0.0488978	0.391727	0.141936	0.693684
iron-regulated outer membrane protein (frpB)	HP1512	1	11	12	6	0	5	5	1	4	11	151	148	151	140	157	-1.17934	1.41366	3.30622	0.528563	-4.54421	0.694737	0.199493	0.00231839	0.648204	0.0223666
selenocysteine synthase SelA, putative	HP1513	4	6	3	3	5	5	1	1	3	4	1	0	1	1	0	0.405621	2.465	1.46972	-0.00195206	0.268861	1	0.143606	0.595943	1	0.859461
transcription termination factor NusA (nusA)	HP1514	1	3	0	2	1	16	21	18	17	1	12	13	6	8	3	-2.7643	-2.26938	-4.96212	-2.80931	-0.0206461	0.021485	0.00850731	0.000288575	0.0191113	1
type III restriction enzyme R protein (res)	HP1521	3	1	0	4	1	1	3	0	2	2	0	1	2	2	1	1.91752	-0.872866	0.24733	0.846045	-0.757612	0.35802	0.92895	1	0.728629	1
hypothetical protein	HP1524	0	0	0	0	0	2	0	2	0	0	17	14	12	5	2	-1.6268	0.349527	-2.0746	-0.00195206	-0.0206461	0.796788	1	0.781702	1	1
exodeoxyribonuclease (lexA) [3.1.11.2]	HP1526	21	14	19	17	2	7	11	11	11	6	1	0	1	3	0	2.2145	0.683946	1.00917	0.603769	-1.39916	0.00089096	0.490427	0.114472	0.214639	0.849676
hypothetical protein	HP1527	3	0	2	8	9	0	0	4	2	1	4	10	12	3	3	3.50248	0.349527	-0.600666	1.76358	2.64232	0.15501	1	0.984756	0.0878724	0.040855
purine nucleoside phosphorylase (punB)	HP1530	5	5	10	3	4	2	1	3	2	4	1	1	0	0	2	1.83263	2.224	1.83229	0.483475	-0.0206461	0.280541	0.232756	0.0719883	0.943455	1
glucosamine fructose-6-phosphate aminotransferase (isomerizing) (glmS)	HP1532	5	14	11	11	7	8	14	19	10	9	2	3	0	0	0	0.0670965	0.349527	-0.51451	0.129292	-0.361683	1	0.8715	0.758107	0.791866	1
thymidylate synthase, flavin-dependent (thyX) [2.1.1.148]	HP1533	7	10	9	8	4	2	2	5	4	7	1	2	3	1	1	2.28009	2.41992	1.03583	0.915586	-0.757612	0.0992265	0.0310255	0.371404	0.323837	1
ubiquinol cytochrome c oxidoreductase, cytochrome b subunit (fbcH)	HP1539	0	0	0	0	0	2	0	0	1	1	14	18	11	13	15	-1.6268	0.349527	0.24733	-1.58691	-1.60561	0.796788	1	1	1	1
ubiquinol cytochrome c oxidoreductase, Rieske 2Fe-2S subunit (fbcF)	HP1540	0	0	0	0	0	1	1	0	0	3	12	15	9	13	14	-0.889835	-1.23544	0.24733	-0.00195206	-2.828	1	1	1	1	0.616027
transcription-repair coupling factor (trcF)	HP1541	0	2	1	0	0	2	1	3	1	5	1	6	2	2	2	-1.6268	1.08649	-0.975062	-1.58691	-3.48008	0.796788	0.891631	0.923421	1	0.258363
hypothetical protein	HP1542	0	0	0	1	5	10	9	6	9	15	5	4	2	6	2	-3.69719	-3.8984	-3.45311	-2.66492	-1.51541	0.0601742	0.0265641	0.107453	0.144615	0.367997
leucyl-tRNA synthetase (leuS) [6.1.1.4]	HP1547	51	63	67	72	70	56	45	40	56	68	3	0	3	1	8	0.561449	0.830417	0.984296	0.357778	0.0208732	0.13684	0.0163912	0.000819917	0.024979	0.388205
protein-export membrane protein (secF)	HP1549	0	0	0	0	0	0	0	0	0	0	5	2	7	6	6	0.695128	0.349527	0.24733	-0.00195206	-0.0206461	1	1	1	1	1
protein-export membrane protein (secD)	HP1550	0	0	0	0	1	0	0	0	1	0	12	11	10	9	14	0.695128	0.349527	0.24733	-1.58691	1.56432	1	1	1	1	0.819084
conserved hypothetical secreted protein	HP1551	0	0	0	0	0	0	1	0	1	2	20	20	16	15	13	0.695128	-1.23544	0.24733	-1.58691	-2.34257	1	1	1	1	0.849676
Na+-H+ antiporter (nhaA)	HP1552	0	0	1	0	1	0	2	0	0	0	3	4	2	5	7	0.695128	-1.9724	1.83229	-0.00195206	1.56432	1	0.793394	0.720134	1	0.819084
helicase	HP1553	2	1	2	3	0	6	7	7	7	1	4	5	5	4	2	-0.683384	-1.9724	-1.33763	-1.10149	-1.60561	1	0.221735	0.580405	0.814176	1
ribosomal protein S2 (rpsB)	HP1554	0	0	0	0	3	39	32	37	20	10	66	68	73	57	31	-5.60865	-5.67284	-5.98149	-5.3595	-1.60561	2.27615e-07	2.60237e-07	1.01533e-08	0.00010692	0.476566
translation elongation factor EF-Ts (tsf)	HP1555	0	21	10	25	52	83	94	107	86	95	13	14	10	9	8	-6.68858	-1.78645	-3.10854	-1.76415	-0.883829	9.54566e-16	1.73316e-07	2.65103e-15	3.28061e-05	0.157841
iron(III) ABC transporter, periplasmic iron-binding protein (ceuE)	HP1561	79	83	113	140	166	46	38	40	54	33	34	43	39	53	43	1.46885	1.46644	1.73403	1.36429	2.29264	5.09119e-07	1.09869e-06	4.46912e-12	1.08863e-13	5.66745e-28
iron(III) ABC transporter, periplasmic iron-binding protein (ceuE)	HP1562	121	117	130	161	163	51	34	39	46	34	44	46	46	54	35	1.93344	2.11752	1.97146	1.79428	2.22398	1.76997e-15	8.14353e-15	3.66759e-16	1.14475e-20	1.05922e-26
alkyl hydroperoxide reductase (tsaA)	HP1563	46	60	88	275	443	342	353	418	434	459	113	117	162	256	219	-2.18567	-2.19718	-1.99415	-0.659256	-0.0717768	5.53933e-28	2.13989e-34	9.12776e-34	0.0271976	0.0188717
outer membrane protein	HP1564	93	103	106	150	134	46	36	39	43	37	3	5	14	25	14	1.70286	1.85319	1.67826	1.78872	1.822	4.82426e-10	3.96336e-11	4.80562e-11	2.36415e-19	3.32063e-18
rare lipoprotein A (rlpA)	HP1571	1	2	1	0	0	0	0	0	0	0	1	1	3	1	1	2.28009	2.67145	1.83229	-0.00195206	-0.0206461	0.653077	0.420076	0.720134	1	1
riboflavin synthase alpha subunit (ribC) [2.5.1.9]	HP1574	1	13	8	11	13	11	18	9	13	21	1	1	1	1	1	-2.24347	-0.105039	0.0868658	-0.233278	-0.692023	0.112384	1	1	1	0.946022
ABC transporter, ATP-binding protein (abc)	HP1576	0	1	1	0	0	1	0	0	0	0	8	7	2	6	6	-0.889835	1.93449	1.83229	-0.00195206	-0.0206461	1	0.721749	0.720134	1	1
pyridoxal phosphate biosynthetic protein J (pdxJ)	HP1582	0	0	0	0	0	12	6	18	33	37	22	19	41	71	63	-3.94873	-3.35091	-4.96212	-6.06804	-6.24946	0.0221539	0.117881	0.000288575	1.01108e-07	1.26147e-08
pyridoxal phosphate biosynthetic protein A (pdxA)	HP1583	4	2	4	11	1	0	0	0	9	4	0	1	0	0	1	3.86505	2.67145	3.41726	0.273682	-1.60561	0.0724244	0.420076	0.107453	0.673441	0.803584
conserved hypothetical protein	HP1588	0	16	1	8	27	57	65	47	49	62	71	91	109	159	161	-6.15036	-1.6395	-4.73756	-2.54385	-1.20507	9.08152e-11	8.54017e-05	8.28129e-10	2.85466e-05	0.0581397

## Sheet: S3
Table S3: Enrichment of individual proteins in the supernatant compared to the soluble cellular fraction and membrane localization data (data for 74 putative secretion proteins, derived from Table S1 merged data)
"TP"=Time point
"Esup"=Enrichment in supernatant. Log2(%Abundance in Sup/%Abundance in Cyto)
"P-value"= P-value calculated by Fisher's Exact Test with the Bonferroni Correction
"Mem Loc"= percentage of peptides detected in membrane fraction vs. cytoplasmic fraction
"Avg Mem Loc"= average of the percentages of peptides detected in membrane fraction vs. cytoplasmic fraction at individual time points
Green = Esup > 1.5
Yellow = p-value < 0.01
TP1=12h; TP2=24h; TP3=30h; TP4=36h; TP5=48h		Supernatant					Cytoplasm					Membrane
Identified Proteins	Accession	TP1	TP2	TP3	TP4	TP5	TP1	TP2	TP3	TP4	TP5	TP1	TP2	TP3	TP4	TP5	Esup TP1	Esup TP2	Esup TP3	Esup TP4	Esup TP5	p-value TP1	p-value TP2	p-value TP3	p-value TP4	p-value TP5	Mem Loc TP1	Mem Loc TP2	Mem Loc TP3	Mem Loc TP4	Mem Loc TP5	Avg Mem Loc
pantoate-beta-alanine ligase (panC) [6.3.2.1]	HP0006	21	24	22	23	12	7	8	8	12	11	0	0	0	0	0	2.2145	1.87677	1.65172	0.908781	0.0996482	0.00089096	0.00314905	0.00676601	0.0423493	0.868908	0.062505	0.0519742	0.0543778	0.0353124	0.0399742	0.0488287
outer membrane protein (omp2)	HP0025	34	64	59	110	27	27	33	21	33	34	107	127	199	214	187	1.02229	1.29466	1.71588	1.71986	-0.347811	0.0318301	0.000195115	1.18739e-06	5.98477e-14	1	0.79631	0.780083	0.900705	0.854217	0.838835	0.83403
2',3'-cyclic-nucleotide 2'-phosphodiesterase (cpdB)	HP0104	54	52	57	80	81	8	6	4	7	4	14	15	18	28	11	3.37585	3.36333	3.9229	3.42207	4.15816	1.69425e-13	2.48627e-11	1.25094e-14	3.06813e-19	1.64769e-22	0.630455	0.689679	0.800755	0.77666	0.709929	0.721495
hypothetical protein	HP0129	5	7	9	25	34	9	7	5	7	4	5	5	5	1	0	-0.0933682	0.349527	1.03583	1.76358	2.91795	1	1	0.371404	0.00081444	1.2509e-07	0.366687	0.405988	0.494332	0.154709	0.0961759	0.303578
serine hydroxymethyltransferase (glyA)	HP0183	35	31	47	45	32	21	9	17	21	18	5	10	8	4	6	1.41861	2.07888	1.6879	1.07958	0.792268	0.00196662	0.000195115	2.8826e-05	0.000683672	0.0378745	0.203718	0.507415	0.321954	0.160748	0.251769	0.289121
triosephosphate isomerase (tpi)	HP0194	19	21	29	26	20	9	6	8	15	18	1	0	0	1	1	1.7326	2.07535	2.04251	0.771772	0.127453	0.0086468	0.00382587	0.000273752	0.0608004	0.699625	0.136374	0.0668965	0.0543778	0.0813555	0.0720554	0.0822118
hypothetical protein	HP0204	12	17	16	20	21	12	6	6	5	5	3	2	0	5	1	0.695128	1.77837	1.59128	1.89617	1.94619	0.578208	0.0241494	0.0325472	0.0022886	0.00199095	0.218765	0.263874	0.0699393	0.477841	0.207097	0.247503
conserved hypothetical secreted protein	HP0211	14	15	18	20	24	4	4	3	6	3	0	1	3	0	3	2.38318	2.1338	2.64943	1.65516	2.78671	0.00520398	0.0120033	0.00116963	0.00599986	2.52422e-05	0.100008	0.23703	0.494332	0.0657647	0.489194	0.277266
hypothetical protein	HP0218	26	24	28	26	20	13	11	9	15	21	0	4	2	7	6	1.66816	1.44067	1.83229	0.771772	-0.0893588	0.00266863	0.0252889	0.00105105	0.0608004	0.874254	0.0357172	0.267236	0.204619	0.306904	0.224526	0.207801
outer membrane protein (omp6)	HP0229	1	21	14	15	0	2	1	0	0	0	26	29	28	24	18	-0.0418379	4.19083	5.10531	4.95224	-0.0206461	1	7.07644e-06	8.76041e-05	4.61614e-05	1	0.9138	0.948265	0.98237	0.978186	0.972554	0.959035
hypothetical protein	HP0231	37	65	83	93	97	39	30	29	25	18	32	44	47	32	24	0.620166	1.45221	1.74839	1.87252	2.37723	0.198235	2.63112e-05	3.16243e-09	6.13674e-13	2.13994e-17	0.45141	0.576236	0.611511	0.538391	0.55914	0.547338
conserved hypothetical protein	HP0233	32	30	26	27	15	7	8	7	16	21	3	3	2	0	0	2.8106	2.1928	2.06836	0.735014	-0.492715	6.1556e-07	0.000196331	0.000451968	0.0525441	1	0.3182	0.277334	0.245773	0.0269828	0.0217866	0.178015
conserved hypothetical secreted protein	HP0235	18	19	39	34	32	7	7	4	4	2	3	3	2	4	1	1.99769	1.72804	3.38119	2.93665	3.67979	0.00439005	0.0216827	3.4726e-09	1.00959e-07	1.56461e-08	0.3182	0.303104	0.351954	0.477841	0.364924	0.363205
octaprenyl-diphosphate synthase (ispB)	HP0240	17	14	23	18	8	7	5	8	10	8	1	1	1	1	1	1.91752	1.74808	1.71446	0.815184	-0.0206461	0.00739826	0.0424752	0.00441291	0.111149	0.967576	0.166679	0.202668	0.147132	0.115617	0.144571	0.155333
ATP-dependent nuclease (addB)	HP0275	7	10	13	27	46	1	4	0	1	1	30	17	27	21	14	3.01706	1.57192	5.00222	4.19445	4.93355	0.0266558	0.160209	0.000190102	6.37295e-08	3.67106e-14	0.953129	0.783758	0.981741	0.929162	0.902512	0.91006
dipeptide ABC transporter, periplasmic dipeptide-binding protein (dppA)	HP0298	63	45	72	80	92	8	5	9	20	10	0	5	12	27	10	3.59635	3.39789	3.17931	1.97141	3.11842	1.57627e-16	6.99523e-10	2.22747e-15	8.37039e-12	7.83686e-21	0.0555601	0.482402	0.562611	0.551088	0.489194	0.428171
hypothetical protein	HP0304	15	16	21	19	26	4	1	1	6	4	3	0	1	0	0	2.4794	3.80896	4.08863	1.58301	2.53735	0.00302483	0.000195115	4.82995e-06	0.00956161	3.29916e-05	0.437521	0.23703	0.494332	0.0657647	0.0961759	0.266165
outer membrane protein (omp9)	HP0317	5	26	23	15	0	10	8	1	9	19	172	172	176	198	194	-0.237758	1.98998	4.21696	0.704317	-5.30605	1	0.00125025	1.12591e-06	0.233821	0.00025791	0.942628	0.949784	0.991381	0.950301	0.905234	0.947866
arginyl-tRNA synthetase (argS) [6.1.1.19]	HP0319	39	33	34	36	23	12	11	18	12	16	0	0	0	0	1	2.35505	1.89205	1.1464	1.54402	0.489549	7.58056e-07	0.000387513	0.0126612	0.000139528	0.265592	0.0384647	0.0389438	0.025741	0.0353124	0.0800899	0.0437103
membrane bound endonuclease (nuc)	HP0323	21	16	23	29	40	4	2	5	2	4	10	15	18	18	18	2.95147	3.07199	2.34249	3.55876	3.14928	4.05048e-05	0.00096148	0.000450659	1.07951e-07	2.22683e-09	0.700018	0.852473	0.766804	0.871332	0.797455	0.797616
thiol:disulfide interchange protein (dsbC), putative	HP0377	36	36	45	46	41	16	11	5	10	6	11	5	9	8	7	1.84056	2.01579	3.29569	2.14489	2.65395	9.65088e-05	0.000103292	4.80922e-10	1.00959e-07	1.96036e-08	0.410735	0.308313	0.628052	0.425556	0.524947	0.459521
hypothetical protein	HP0408	11	15	23	19	22	2	1	3	7	3	3	4	8	8	7	2.89676	3.71876	2.99456	1.37656	2.66385	0.00492421	0.00036235	3.28755e-05	0.0210051	9.37441e-05	0.583354	0.736565	0.703627	0.509116	0.672367	0.641006
putative neuraminyllactose-binding hemagglutinin homolog (hpaA)	HP0410	13	20	37	42	32	14	3	2	1	4	26	19	14	18	19	0.592034	2.89972	4.15422	4.82248	2.8318	0.61015	0.000250241	3.86718e-10	8.89842e-13	4.74164e-07	0.646361	0.838516	0.850074	0.91861	0.805825	0.811877
outer membrane protein (omp11)	HP0472	3	16	18	11	0	0	0	0	0	1	8	5	6	6	13	3.50248	5.39392	5.45678	4.52161	-1.60561	0.15501	2.53095e-05	4.5091e-06	0.000839531	1	0.944449	0.911127	0.927053	0.92246	0.896041	0.920226
catalase-like protein	HP0485	38	39	60	77	86	4	4	4	8	4	10	15	12	26	12	3.79199	3.48338	3.99627	3.18671	4.24406	9.16118e-11	5.27835e-09	1.60633e-15	1.22641e-17	3.76761e-24	0.700018	0.762483	0.730858	0.740464	0.726795	0.732124
conserved hypothetical protein	HP0507	14	13	15	7	4	3	1	3	4	1	0	1	1	0	0	2.74575	3.51945	2.39417	0.735014	1.56432	0.00184168	0.00132137	0.00582632	0.466277	0.498482	0.125009	0.482402	0.29526	0.0922958	0.241982	0.24739
cag pathogenicity island protein (cag24)	HP0545	2	6	10	21	19	6	5	6	3	3	1	0	0	2	0	-0.683384	0.590535	0.939208	2.61696	2.4574	1	0.847598	0.413894	0.000127689	0.000608361	0.187513	0.0781094	0.0699393	0.395281	0.120348	0.170238
membrane fusion protein (mtrC)	HP0606	6	5	8	13	15	0	0	0	1	1	20	16	14	12	13	4.39557	3.80896	4.33479	3.16797	3.34859	0.0145656	0.0584746	0.00665942	0.00127332	0.000488884	0.976192	0.96851	0.965928	0.884072	0.896041	0.938149
NAD(P)H-flavin oxidoreductase	HP0642	43	41	43	49	27	24	18	15	18	30	0	1	1	3	0	1.52336	1.51511	1.73608	1.41795	-0.170024	0.000214326	0.000769799	3.72189e-05	1.88868e-05	1	0.0200017	0.0702585	0.0864282	0.147581	0.0154572	0.0679452
soluble lytic murein transglycosylase (slt)	HP0645	4	5	8	8	16	0	0	3	0	3	7	8	3	3	6	3.86505	3.80896	1.52744	4.08551	2.21639	0.0724244	0.0584746	0.177667	0.00748577	0.00524837	0.937505	0.940632	0.494332	0.864972	0.640102	0.775509
protective surface antigen D15	HP0655	1	12	9	6	0	3	0	0	1	1	30	45	39	40	36	-0.527265	4.99338	4.49526	2.11353	-1.60561	1	0.000427165	0.0032697	0.141896	1	0.897067	0.988347	0.987217	0.961102	0.958854	0.958517
processing protease (ymxG)	HP0657	80	63	92	98	109	20	10	10	14	7	43	45	45	48	27	2.66849	2.94589	3.38639	2.76212	3.84725	1.76997e-15	5.0229e-12	2.5078e-20	1.25042e-19	2.79589e-28	0.679706	0.801535	0.809021	0.753751	0.778346	0.764472
hypothetical protein	HP0688	10	11	12	7	6	2	1	4	6	6	0	0	0	0	1	2.76552	3.28813	1.72126	0.204499	-0.0206461	0.00941054	0.00500369	0.0652945	0.88369	1	0.166679	0.23703	0.0979778	0.0657647	0.181003	0.149691
conserved hypothetical protein	HP0710	3	19	30	36	0	0	0	1	1	0	18	27	40	50	48	3.50248	5.63493	4.59311	4.60291	-0.0206461	0.15501	2.93046e-06	6.6169e-09	8.52935e-11	1	0.973686	0.980865	0.963497	0.968563	0.98935	0.975192
hypothetical protein	HP0721	34	21	38	36	62	23	20	17	12	4	18	17	12	6	11	1.24906	0.41824	1.38483	1.54402	3.77521	0.00780198	0.656472	0.00121826	0.000139528	2.30309e-16	0.440497	0.443087	0.411166	0.322431	0.709929	0.465422
L-asparaginase II (ansB)	HP0723	11	16	20	24	24	6	6	2	9	5	2	1	1	2	2	1.51825	1.69348	3.28295	1.36483	2.13463	0.12505	0.0358385	7.49886e-05	0.00668343	0.000416748	0.277795	0.177007	0.369701	0.194083	0.303288	0.264375
xanthine guanine phosphoribosyl transferase (gpt)	HP0735	16	10	14	23	9	5	8	5	6	8	0	0	0	0	0	2.28009	0.654381	1.64588	1.8522	0.139819	0.00321992	0.656472	0.0390352	0.00140949	0.849676	0.0833399	0.0519742	0.0816176	0.0657647	0.0533304	0.0672054
hypothetical protein	HP0783	13	20	20	17	30	5	5	7	4	1	0	0	0	1	0	1.99058	2.24765	1.69799	1.95741	4.32513	0.0247284	0.00241231	0.0123483	0.00403594	8.27112e-09	0.0833399	0.0781094	0.0611846	0.233741	0.241982	0.139671
conserved hypothetical secreted protein	HP0785	10	12	10	13	9	2	1	0	0	0	0	0	0	0	0	2.76552	3.40842	4.63965	4.75294	4.22728	0.00941054	0.00260311	0.00160111	0.000199048	0.00512748	0.166679	0.23703	0.494332	0.477841	0.489194	0.373015
peptide deformylase (def) [3.5.1.88]	HP0793	11	18	18	11	5	4	4	2	5	3	0	0	0	1	0	2.04876	2.38906	3.13486	1.06218	0.631431	0.0289299	0.00246798	0.000265763	0.194506	0.693684	0.100008	0.0938383	0.163541	0.199731	0.120348	0.135493
flagellar sheath adhesin hpaA	HP0797	5	20	23	15	2	9	5	1	6	4	72	64	74	84	85	-0.0933682	2.24765	4.21696	1.2518	-0.868643	1	0.00241231	1.12591e-06	0.0531084	1	0.884155	0.916177	0.97982	0.92246	0.947906	0.930104
CDP-diglyceride hydrolase (cdh)	HP0871	9	14	13	17	20	1	1	4	5	2	1	2	1	2	1	3.35809	3.62255	1.83229	1.6679	3.01498	0.00625206	0.00068553	0.0425226	0.0104522	0.000114528	0.500021	0.608356	0.245773	0.293768	0.364924	0.402568
catalase [1.11.1.6]	HP0875	135	142	145	163	259	47	61	60	83	41	106	114	111	126	83	2.20742	1.56183	1.51334	0.96749	2.62391	1.82566e-20	6.91386e-12	7.03147e-13	9.19581e-11	3.08017e-49	0.691577	0.634395	0.643069	0.580956	0.658344	0.641668
vacuolating cytotoxin	HP0887	0	4	3	224	144	14	12	6	40	49	143	150	186	258	300	-4.16285	-1.1244	-0.645754	2.46877	1.52492	0.00825684	0.316823	1	8.44696e-40	3.63262e-16	0.908235	0.918176	0.965575	0.853822	0.85324	0.89981
outer membrane protein (omp19)	HP0896	0	22	15	21	0	2	0	0	1	11	129	133	151	166	161	-1.6268	5.84138	5.20153	3.83935	-4.54421	0.796788	2.91847e-07	4.09682e-05	5.07145e-06	0.0223666	0.981062	0.995998	0.996635	0.990251	0.930792	0.978948
amino acid ABC transporter, periplasmic binding protein (yckK)	HP0940	16	13	15	9	8	1	0	1	2	1	0	1	2	0	0	4.15456	5.10441	3.61656	1.92405	2.48185	2.88514e-05	0.000214166	0.000311108	0.0527315	0.0726058	0.250016	0.736565	0.619671	0.154709	0.241982	0.400589
hypothetical protein	HP0953	20	29	35	49	49	8	11	9	10	9	2	2	3	4	3	1.96522	1.70861	2.14915	2.23509	2.36078	0.00368436	0.0022973	2.05535e-05	1.96039e-08	6.33823e-09	0.227288	0.168475	0.264793	0.28171	0.260811	0.240615
hypothetical protein	HP0973	26	14	21	36	37	11	9	13	7	4	6	10	12	13	3	1.89949	0.95958	0.918708	2.28098	3.03825	0.000928343	0.316823	0.108998	1.38814e-06	1.57074e-08	0.361131	0.507415	0.475112	0.622246	0.426891	0.478559
phosphoglycerate mutase (pgm)	HP0974	24	29	25	24	12	8	10	16	11	13	3	0	1	0	2	2.22237	1.83985	0.875362	1.0892	-0.131677	0.000278815	0.00106603	0.109062	0.0249786	1	0.291684	0.0424951	0.0816176	0.0382655	0.150635	0.12094
protease (pqqE)	HP1012	52	54	66	70	80	7	1	2	5	1	33	37	40	31	16	3.50248	5.53275	4.98068	3.67817	5.72531	1.69919e-13	2.70272e-16	2.87479e-19	1.22641e-17	1.16686e-25	0.817086	0.958848	0.940606	0.839774	0.913304	0.893924
serine protease (htrA)	HP1019	2	16	16	32	77	1	0	0	0	0	56	48	44	34	42	1.43209	5.39392	5.29172	6.02042	7.25548	0.838217	2.53095e-05	2.00367e-05	9.63146e-11	4.23196e-26	0.97414	0.98906	0.988637	0.98441	0.987865	0.984822
conserved hypothetical secreted protein	HP1098	43	34	52	65	57	23	15	12	19	6	7	6	18	15	8	1.58348	1.50385	2.31772	1.74607	3.1244	0.00010971	0.00277257	2.06112e-08	1.30828e-08	5.21508e-13	0.241951	0.28101	0.591306	0.421097	0.556022	0.418277
gamma-glutamyltranspeptidase (ggt) [2.3.2.2]	HP1118	78	79	101	114	145	33	30	22	23	10	52	45	68	72	41	1.92366	1.73167	2.42081	2.28266	3.77191	3.96416e-10	6.18825e-08	3.66759e-16	3.54687e-19	4.79709e-37	0.610486	0.581654	0.748503	0.738443	0.79102	0.694021
colicin tolerance-like protein (tolB)	HP1126	17	11	15	18	20	1	2	0	0	1	18	15	22	15	9	4.23945	2.55116	5.20153	5.2075	3.75194	1.25376e-05	0.0185669	4.09682e-05	4.73838e-06	1.46839e-05	0.925006	0.852473	0.977773	0.96595	0.858465	0.915933
hypothetical protein	HP1173	68	68	83	96	114	21	15	8	24	12	25	27	28	29	20	2.3669	2.49336	3.54357	1.9758	3.1747	1.69372e-11	9.51484e-11	3.31325e-19	4.66657e-14	5.88023e-26	0.542574	0.623147	0.766234	0.524236	0.610988	0.613436
outer membrane protein (omp27)	HP1177	10	41	41	43	0	18	12	4	10	24	114	111	138	119	138	-0.122008	2.08071	3.45244	2.04867	-5.63536	1	1.58245e-05	9.29218e-10	5.61052e-07	1.57129e-05	0.860913	0.892628	0.967833	0.912396	0.844088	0.895572
purine-nucleoside phosphorylase (deoD) [2.4.2.1]	HP1178	18	13	22	15	8	4	5	4	6	4	0	0	0	0	1	2.73466	1.64498	2.56926	1.2518	0.896892	0.000535609	0.0630265	0.000242823	0.0531084	0.432844	0.100008	0.0781094	0.0979778	0.0657647	0.241982	0.116768
carbonic anhydrase	HP1186	11	17	21	40	33	7	7	7	4	7	8	11	12	19	10	1.3118	1.57192	1.7667	3.16797	2.13855	0.152669	0.0448161	0.00514304	1.89936e-09	1.62333e-05	0.531271	0.58832	0.619671	0.798612	0.572789	0.622133
aspartate-semialdehyde dehydrogenase (asd)	HP1189	8	18	14	21	16	4	1	4	3	12	6	9	0	8	4	1.61267	3.97402	1.93539	2.61696	0.379892	0.185362	4.99403e-05	0.0271332	0.000127689	0.509229	0.59093	0.855129	0.0979778	0.689677	0.256378	0.498018
cytochrome c553	HP1227	3	11	15	28	20	9	7	9	5	4	2	1	0	0	0	-0.745445	0.966198	0.953599	2.37151	2.16698	0.832349	0.356892	0.226422	1.91032e-05	0.00114076	0.208347	0.157114	0.0489339	0.0768036	0.0961759	0.117475
outer membrane protein (omp28)	HP1243	5	24	22	16	0	2	0	0	0	11	140	136	159	165	165	1.83263	5.96424	5.73918	5.04244	-4.54421	0.280541	6.57278e-08	2.0601e-07	2.18582e-05	0.0223666	0.982519	0.996085	0.996804	0.99671	0.932352	0.980894
hypothetical protein	HP1265	16	14	23	12	5	8	2	5	5	4	0	0	1	0	0	1.65206	2.88558	2.34249	1.18247	0.268861	0.0244906	0.00315753	0.000450659	0.139108	0.859461	0.0555601	0.157114	0.210493	0.0768036	0.0961759	0.119229
conserved hypothetical protein	HP1285	36	35	43	68	79	11	5	9	7	8	12	13	26	24	19	2.36139	3.03984	2.44235	3.18919	3.20477	2.65598e-06	3.20209e-07	2.71642e-07	1.40938e-15	2.27835e-18	0.520855	0.695831	0.731683	0.749336	0.687212	0.676983
conserved hypothetical secreted protein	HP1286	100	90	109	224	272	94	89	79	60	41	13	23	21	29	17	0.783937	0.365557	0.709235	1.88976	2.69443	0.00144561	0.238089	0.000978838	2.14514e-30	9.20558e-53	0.125009	0.196604	0.209097	0.308541	0.287671	0.225384
methionine amino peptidase (map) [3.4.11.18]	HP1299	11	7	9	8	3	5	4	0	0	2	0	2	2	1	2	1.75926	1.08649	4.49526	4.08551	0.464781	0.0626428	0.486433	0.0032697	0.00748577	0.989855	0.0833399	0.341142	0.83016	0.733004	0.489194	0.495368
(3R)-hydroxymyristoyl-(acyl carrier protein) dehydratase (fabZ)	HP1376	9	5	6	3	22	0	1	2	5	1	9	7	14	6	7	4.94306	2.224	1.62584	-0.654029	3.88624	0.00132025	0.232756	0.323448	1	3.33006e-06	0.950004	0.823322	0.850074	0.51958	0.827242	0.794044
outer membrane protein (omp30)	HP1395	2	5	10	11	0	0	1	0	0	1	7	7	12	9	10	3.01706	2.224	4.63965	4.52161	-1.60561	0.341857	0.232756	0.00160111	0.000839531	1	0.937505	0.823322	0.960691	0.945615	0.870194	0.907465
hypothetical protein	HP1454	48	59	80	117	105	24	15	12	16	9	23	20	16	28	19	1.68033	2.29015	2.93439	2.83017	3.45253	1.63386e-05	1.14191e-08	1.11893e-15	9.01084e-24	1.73652e-25	0.489605	0.552101	0.563397	0.612504	0.662821	0.576085
hypothetical protein	HP1455	7	10	9	11	7	2	0	0	0	0	0	0	0	1	0	2.28009	4.74184	4.49526	4.52161	3.88624	0.0992265	0.00183831	0.0032697	0.000839531	0.0221106	0.166679	0.482402	0.494332	0.733004	0.489194	0.473122
membrane-associated lipoprotein (lpp20)	HP1456	25	47	52	44	5	4	3	4	4	9	36	23	35	42	51	3.19763	4.11203	3.79165	3.30386	-0.809142	2.34278e-06	3.99727e-12	7.0372e-13	1.19543e-10	0.944581	0.890252	0.862216	0.885216	0.896296	0.838493	0.874495
hypothetical protein	HP1457	6	20	20	27	0	2	0	0	0	0	19	20	30	20	22	2.07364	5.70708	5.60488	5.77941	-0.0206461	0.164799	1.3217e-06	9.85264e-07	4.83606e-09	1	0.886372	0.974498	0.983507	0.97404	0.977322	0.959148
iron(III) ABC transporter, periplasmic iron-binding protein (ceuE)	HP1561	79	83	113	140	166	46	38	40	54	33	34	43	39	53	43	1.46885	1.46644	1.73403	1.36429	2.29264	5.09119e-07	1.09869e-06	4.46912e-12	1.08863e-13	5.66745e-28	0.425947	0.512918	0.488084	0.473222	0.554281	0.49089
iron(III) ABC transporter, periplasmic iron-binding protein (ceuE)	HP1562	121	117	130	161	163	51	34	39	46	34	44	46	46	54	35	1.93344	2.11752	1.97146	1.79428	2.22398	1.76997e-15	8.14353e-15	3.66759e-16	1.14475e-20	1.05922e-26	0.463563	0.556772	0.535062	0.517506	0.496336	0.513848
outer membrane protein	HP1564	93	103	106	150	134	46	36	39	43	37	3	5	14	25	14	1.70286	1.85319	1.67826	1.78872	1.822	4.82426e-10	3.96336e-11	4.80562e-11	2.36415e-19	3.32063e-18	0.0700056	0.123144	0.264089	0.34915	0.270236	0.215325

## Sheet: S4
Table S4: All assigned spectra detected by MudPIT analysis of supernatant and cellular fractions, and enrichment of proteins in the supernatant compared to the soluble cellular fraction (two time points)
"TP"=Time point
"Esup"=Enrichment in supernatant. Log2(%Abundance in Sup/%Abundance in Cyto)
"p-value"= p-value calculated by Fisher's Exact Test with the Bonferroni Correction
Green = Esup > 1.5
Yellow = p-value < 0.01
Identified Proteins (918)	Accession	Sup 24 h	Sup 36 h	CP/PP 24 h	CPP/PP 36 h	Mem 24 h	Mem 36 h	Esup 24 h	Esup 36 h	p-value 24 h	p-value 36 h
hypothetical protein	HP0001	2	2	5	1	1	1	-0.517063	0.998223	1	1
6,7-dimethyl-8-ribityllumazine synthase (ribE) [6.3.3.-]	HP0002	3	0	7	5	4	10	-0.479095	-3.19817	1	0.292551
3-deoxy-d-manno-octulosonic acid 8-phosphate synthetase (kdsA)	HP0003	19	24	17	16	7	4	0.77656	0.831573	0.595577	0.329494
orotidine 5'-phosphate decarboxylase (pyrF)	HP0005	5	3	9	10	0	0	-0.168055	-1.3237	1	0.555609
pantoate-beta-alanine ligase (panC) [6.3.2.1]	HP0006	16	22	10	14	1	0	1.27252	0.89513	0.231628	0.292551
chaperone and heat shock protein (groEL)	HP0010	56	12	355	414	476	749	-2.03309	-4.79011	4.45447e-27	1.02018e-86
co-chaperone (groES)	HP0011	4	4	4	4	6	9	0.62044	0.261258	1	1
DNA primase (dnaG)	HP0012	0	0	2	0	10	1	-1.70149	0.261258	1	1
hypothetical protein	HP0013	0	0	1	1	17	2	-0.964522	-1.3237	1	1
hypothetical protein	HP0014	6	3	10	19	3	3	-0.0714373	-2.21679	1	0.023658
virB4 homolog (virB4)	HP0017	0	0	0	0	7	1	0.62044	0.261258	1	1
lipoprotein, putative	HP0018	0	0	0	0	1	2	0.62044	0.261258	1	1
chemotaxis protein (cheV)	HP0019	0	3	5	4	0	2	-2.83899	-0.101312	0.621944	1
carboxynorspermidine decarboxylase (nspC)	HP0020	1	6	2	4	2	1	-0.116525	0.791772	1	1
conserved hypothetical integral membrane protein	HP0022	0	0	0	0	2	1	0.62044	0.261258	1	1
outer membrane protein (omp2)	HP0025	3	1	4	11	80	110	0.25787	-2.67734	1	0.0680377
citrate synthase (gltA)	HP0026	62	52	63	100	25	35	0.59754	-0.675548	0.210793	0.0457353
isocitrate dehydrogenase (icd) [1.1.1.42]	HP0027	108	167	100	137	24	36	0.73094	0.545987	0.00770301	0.0131838
conserved hypothetical secreted protein	HP0028	0	0	0	0	3	4	0.62044	0.261258	1	1
dethiobiotin synthetase (bioD) [6.3.3.3]	HP0029	0	1	3	3	1	1	-2.18691	-0.961135	0.880823	1
hypothetical protein	HP0031	4	20	8	6	3	7	-0.297097	1.91837	1	0.015466
ATP-dependent C1p protease (clpA)	HP0033	1	0	2	0	25	5	-0.116525	0.261258	1	1
aspartate 1-decarboxylase (panD) [4.1.1.11]	HP0034	0	0	1	3	0	0	-0.964522	-2.5461	1	0.724643
conserved hypothetical protein	HP0035	1	2	4	2	0	0	-0.964522	0.261258	1	1
hypothetical protein	HP0036	0	0	0	0	1	2	0.62044	0.261258	1	1
mannose-6-phosphate isomerase (pmi)	HP0043	0	4	10	6	4	4	-3.77188	-0.269257	0.0941873	1
GDP-D-mannose dehydratase (rfbD)	HP0044	8	2	13	15	14	11	-0.0469843	-2.37101	1	0.048173
nodulation protein (nolK)	HP0045	12	8	15	8	5	5	0.3101	0.261258	1	1
hydrogenase expression-formation protein (hypE)	HP0047	0	1	2	1	1	0	-1.70149	0.261258	1	1
transcriptional regulator (hypF)	HP0048	1	3	1	3	5	1	0.62044	0.261258	1	1
hypothetical protein	HP0049	2	4	5	6	0	0	-0.517063	-0.269257	1	1
adenine-cytosine DNA methyltransferase	HP0054	0	0	1	0	2	0	-0.964522	0.261258	1	1
delta-1-pyrroline-5-carboxylate dehydrogenase	HP0056	4	50	62	108	29	51	-3.17542	-0.842082	1.14167e-07	0.00710541
hypothetical protein	HP0060	2	0	0	0	8	5	2.94237	0.261258	0.621944	1
hypothetical protein	HP0061	1	4	1	1	0	0	0.62044	1.84622	1	0.609618
hypothetical protein	HP0063	1	0	2	0	1	0	-0.116525	0.261258	1	1
conserved hypothetical ATP-binding protein	HP0066	3	0	2	0	0	1	1.10587	0.261258	1	1
urease accessory protein (ureH)	HP0067	2	0	6	2	2	5	-0.758071	-2.06067	1	1
urease accessory protein (ureG)	HP0068	12	12	13	10	6	6	0.509409	0.512796	1	0.98308
urease accessory protein (ureF)	HP0069	2	0	8	3	2	7	-1.14509	-2.5461	0.966289	0.724643
urease accessory protein (ureE)	HP0070	4	7	7	7	1	7	-0.116525	0.261258	1	1
urease beta subunit (urea amidohydrolase) (ureB)	HP0072	66	16	52	96	223	270	0.961477	-2.28681	0.007452	4.18342e-10
urease, alpha subunit (ureA) [3.5.1.5]	HP0073	74	12	51	82	53	212	1.15311	-2.46121	0.000491756	1.61106e-09
urease protein (ureC)	HP0075	1	0	4	6	7	2	-0.964522	-3.43918	1	0.186328
peptide chain release factor RF-1 (prfA)	HP0077	4	1	2	1	3	0	1.46844	0.261258	0.771842	1
hypothetical protein	HP0080	5	2	6	1	7	0	0.379432	0.998223	1	1
methyl-accepting chemotaxis transducer (tlpC)	HP0082	2	0	1	2	19	25	1.35741	-2.06067	1	1
ribosomal protein S9 (rpsI)	HP0083	1	0	9	6	22	16	-2.04252	-3.43918	0.523962	0.186328
ribosomal protein L13 (rplM)	HP0084	0	0	2	9	21	31	-1.70149	-3.98667	1	0.0438322
conserved hypothetical protein	HP0086	3	3	21	14	33	32	-1.99847	-1.78937	0.0714105	0.155789
lipoprotein, putative	HP0087	0	0	0	0	8	6	0.62044	0.261258	1	1
RNA polymerase sigma-70 factor (rpoD)	HP0088	5	0	13	15	18	13	-0.675015	-4.69294	1	0.00191378
pfs protein (pfs)	HP0089	10	21	9	6	0	0	0.76483	1.98708	0.850443	0.0101526
malonyl coenzyme A-acyl carrier protein transacylase (fabD) [2.3.1.39]	HP0090	10	21	26	29	5	6	-0.715163	-0.195121	0.646431	1
type II restriction enzyme R protein (hsdR)	HP0091	4	9	7	11	11	7	-0.116525	-0.0143768	1	1
type II restriction enzyme M protein (hsdM)	HP0092	0	1	7	2	3	3	-3.28645	-0.475708	0.340156	1
hypothetical protein	HP0095	0	0	0	0	2	0	0.62044	0.261258	1	1
phosphoglycerate dehydrogenase	HP0096	25	23	24	26	9	6	0.678156	0.0879261	0.549265	1
hypothetical protein	HP0097	2	8	3	5	18	31	0.135014	0.889289	1	0.757555
threonine synthase (thrC) [4.2.99.2]	HP0098	17	17	26	20	7	9	0.021803	0.0329887	1	1
methyl-accepting chemotaxis protein (tlpA)	HP0099	2	0	3	2	33	42	0.135014	-2.06067	1	1
conserved hypothetical protein	HP0100	0	0	5	2	6	3	-2.83899	-2.06067	0.621944	1
methyl-accepting chemotaxis protein (tlpB)	HP0103	1	0	1	0	8	11	0.62044	0.261258	1	1
2',3'-cyclic-nucleotide 2'-phosphodiesterase (cpdB)	HP0104	20	40	9	13	14	22	1.73006	1.84622	0.0289512	0.000272144
conserved hypothetical protein	HP0105	0	7	7	9	0	1	-3.28645	-0.0797792	0.340156	1
cystathionine gamma-synthase (metB)	HP0106	21	12	9	12	7	6	1.79878	0.261258	0.0177164	1
cysteine synthetase (cysK)	HP0107	13	12	14	10	1	1	0.517347	0.512796	1	0.98308
chaperone and heat shock protein 70 (dnaK)	HP0109	57	60	79	161	39	34	0.153047	-1.15527	1	1.82925e-06
co-chaperone and heat shock protein (grpE)	HP0110	2	14	31	14	6	12	-3.03491	0.261258	0.000762948	1
hypothetical protein	HP0112	0	3	0	2	2	2	0.62044	0.746685	1	1
DNA topoisomerase I (topA)	HP0116	0	1	9	5	11	8	-3.62749	-1.61321	0.147771	0.719635
conserved hypothetical protein	HP0117	0	0	2	1	1	0	-1.70149	-1.3237	1	1
phosphoenolpyruvate synthase (ppsA)	HP0121	20	8	15	13	31	30	1.0238	-0.406167	0.300702	1
threonyl-tRNA synthetase (thrS) [6.1.1.3]	HP0123	14	24	34	23	9	6	-0.630103	0.321379	0.671869	1
translation initiation factor IF-3 (infC)	HP0124	0	0	1	0	13	3	-0.964522	0.261258	1	1
ribosomal protein L20 (rplT)	HP0126	0	0	6	6	17	7	-3.08	-3.43918	0.502413	0.186328
outer membrane protein (omp4)	HP0127	0	0	2	3	13	34	-1.70149	-2.5461	1	0.724643
hypothetical protein	HP0129	5	5	3	8	5	2	1.27252	-0.366774	0.880823	1
hypothetical protein	HP0130	4	1	1	1	14	3	2.2054	0.261258	0.502413	1
L-serine deaminase (sdaA)	HP0132	7	9	5	9	2	7	1.0679	0.261258	0.819378	1
3-deoxy-D-arabino-heptulosonate 7-phosphate synthase (dhs1)	HP0134	7	14	11	16	7	9	0.00376904	0.0748446	1	1
bacterioferritin comigratory protein (bcp)	HP0136	14	11	11	7	5	8	0.954859	0.877929	0.532392	0.724643
hypothetical protein	HP0137	0	1	4	6	3	7	-2.54948	-1.85422	0.621944	0.483914
conserved hypothetical iron-sulfur protein	HP0138	0	0	6	5	15	7	-3.08	-3.19817	0.502413	0.292551
conserved hypothetical secreted protein	HP0139	3	10	9	7	12	6	-0.820132	0.746685	1	0.869869
L-lactate permease (lctP)	HP0140	0	0	0	0	1	7	0.62044	0.261258	1	1
L-lactate permease (lctP)	HP0141	0	0	0	0	3	5	0.62044	0.261258	1	1
cytochrome c oxidase, monoheme subunit, membrane-bound (fixO)	HP0145	0	0	2	0	11	17	-1.70149	0.261258	1	1
cytochrome c oxidase, diheme subunit, membrane-bound (fixP)	HP0147	0	0	0	0	6	8	0.62044	0.261258	1	1
hypothetical protein	HP0148	0	0	0	0	0	2	0.62044	0.261258	1	1
hypothetical protein	HP0149	0	0	0	0	0	2	0.62044	0.261258	1	1
hypothetical protein	HP0152	1	0	1	3	3	1	0.62044	-2.5461	1	0.724643
recombinase (recA)	HP0153	2	4	27	45	31	28	-2.83899	-3.07661	0.00503005	1.07016e-06
enolase (eno)	HP0154	22	21	31	49	6	9	0.135014	-0.941834	1	0.0801962
shikimic acid kinase I (aroK)	HP0157	1	1	2	0	0	2	-0.116525	1.84622	1	1
lipopolysaccharide 1,2-glucosyltransferase (rfaJ)	HP0159	0	0	0	0	6	4	0.62044	0.261258	1	1
penicillin-binding protein 4	HP0160	2	4	11	6	20	12	-1.58119	-0.269257	0.502413	1
conserved hypothetical protein	HP0162	7	8	7	2	0	0	0.62044	2.02679	1	0.245276
delta-aminolevulinic acid dehydratase (hemB)	HP0163	6	3	14	9	16	11	-0.537101	-1.17931	1	0.724643
signal-transducing protein, histidine kinase	HP0164	0	0	0	1	6	4	0.62044	-1.3237	1	1
hypothetical protein	HP0165	0	0	0	0	3	1	0.62044	0.261258	1	1
response regulator (ompR)	HP0166	13	16	10	11	4	4	0.98301	0.78209	0.621944	0.602193
collagenase (prtC)	HP0169	1	3	7	6	4	4	-1.70149	-0.631827	0.621944	1
hypothetical protein	HP0170	4	4	4	5	3	3	0.62044	-0.0282489	1	1
peptide chain release factor RF-2 (prfB)	HP0171	3	1	8	3	1	1	-0.659668	-0.961135	1	1
molybdopterin biosynthesis protein (moeA)	HP0172	3	5	4	9	4	4	0.25787	-0.527238	1	1
cell binding factor 2	HP0175	42	52	32	24	23	18	1.00746	1.36079	0.0408337	0.0011762
fructose-bisphosphate aldolase (tsr)	HP0176	59	56	57	38	11	10	0.669768	0.81465	0.137942	0.0560437
translation elongation factor EF-P (efp)	HP0177	34	56	35	15	2	3	0.579218	2.12724	0.549265	7.11573e-07
spore coat polysaccharide biosynthesis protein E	HP0178	1	3	3	4	1	0	-0.601952	-0.101312	1	1
apolipoprotein N-acyltransferase (cute)	HP0180	0	0	0	0	2	0	0.62044	0.261258	1	1
hypothetical protein	HP0181	0	0	0	1	2	2	0.62044	-1.3237	1	1
lysyl-tRNA synthetase (lysS) [6.1.1.6]	HP0182	22	15	24	16	12	9	0.497584	0.17106	0.895622	1
serine hydroxymethyltransferase (glyA)	HP0183	17	22	18	20	8	8	0.54027	0.395559	0.91845	1
hypothetical protein	HP0184	3	1	3	1	3	1	0.62044	0.261258	1	1
hypothetical protein	HP0185	1	0	1	1	11	6	0.62044	-1.3237	1	1
conserved hypothetical secreted protein	HP0190	0	0	0	0	3	0	0.62044	0.261258	1	1
fumarate reductase, iron-sulfur subunit (frdB)	HP0191	0	1	4	4	17	21	-2.54948	-1.3237	0.621944	0.955462
fumarate reductase, flavoprotein subunit (frdA)	HP0192	5	22	27	16	73	65	-1.70149	0.708717	0.0714105	0.505695
fumarate reductase, cytochrome b subunit (frdC)	HP0193	0	0	0	0	2	4	0.62044	0.261258	1	1
triosephosphate isomerase (tpi)	HP0194	12	43	13	16	2	9	0.509409	1.65981	1	0.000672044
enoyl-(acyl-carrier-protein) reductase (NADH) (fabI)	HP0195	22	32	27	31	5	8	0.330934	0.306346	1	1
UDP-3-0-(3-hydroxymyristoyl) glucosamine N-acyltransferase (lpxD)	HP0196	0	0	5	4	12	16	-2.83899	-2.90867	0.621944	0.475011
S-adenosylmethionine synthetase 2 (metX)	HP0197	1	1	11	25	45	22	-2.31816	-3.82621	0.286901	0.000103151
nucleoside diphosphate kinase (ndk)	HP0198	18	11	22	10	1	1	0.338041	0.392502	1	1
fatty acid-phospholipid synthesis protein (plsX)	HP0201	0	0	18	16	24	16	-4.58901	-4.78314	0.00462764	0.00112558
beta-ketoacyl-acyl carrier protein synthase III (fabH)	HP0202	8	3	8	8	2	1	0.62044	-1.01885	1	0.927385
hypothetical protein	HP0204	8	21	4	3	2	2	1.53798	2.88017	0.46953	0.000674789
ATP-binding protein (mpr)	HP0207	8	7	22	8	19	9	-0.78395	0.0806854	0.692143	1
chaperone and heat shock protein C62.5 (htpG)	HP0210	18	36	51	43	11	20	-0.856607	0.00813875	0.229491	1
conserved hypothetical secreted protein	HP0211	2	4	3	4	2	2	0.135014	0.261258	1	1
succinyl-diaminopimelate desuccinylase (dapE)	HP0212	6	14	13	17	0	2	-0.434007	-0.0100443	1	1
glucose inhibited division protein (gidA)	HP0213	2	4	23	9	9	7	-2.61222	-0.816745	0.0130738	0.989958
sodium-dependent transporter (huNaDC-1)	HP0214	0	0	0	0	7	5	0.62044	0.261258	1	1
conserved hypothetical protein	HP0216	3	7	5	7	1	1	-0.0316363	0.261258	1	1
hypothetical protein	HP0217	0	0	0	0	15	1	0.62044	0.261258	1	1
hypothetical protein	HP0218	8	12	6	8	4	6	1.00746	0.817651	0.671869	0.729063
synthesis of [Fe-S] cluster (nifS)	HP0220	35	12	67	30	17	14	-0.306628	-1.02562	0.936832	0.171244
nifU-like protein	HP0221	10	9	25	10	12	5	-0.659668	0.116868	0.790165	1
ATP-dependent protease (sms)	HP0223	0	0	1	0	4	1	-0.964522	0.261258	1	1
peptide methionine sulfoxide reductase (msrA) [1.8.4.6]	HP0224	24	51	27	30	9	10	0.453791	1.01702	0.943055	0.0241411
conserved hypothetical integral membrane protein	HP0226	0	0	0	0	3	1	0.62044	0.261258	1	1
outer membrane protein (omp5)	HP0227(+1)	2	0	1	1	20	18	1.35741	-1.3237	1	1
outer membrane protein (omp6)	HP0229	8	0	1	1	24	11	3.12294	-1.3237	0.0486971	1
CTP:CMP-3-deoxy-D-manno-octulosonate-cytidylyl-transferase (kdsB)	HP0230	4	5	4	1	0	0	0.62044	2.13573	1	0.392016
hypothetical protein	HP0231	37	43	22	24	41	40	1.35741	1.08949	0.00934894	0.0288093
secreted protein involved in flagellar motility	HP0232	1	2	6	2	5	3	-1.49504	0.261258	0.869261	1
conserved hypothetical protein	HP0233	25	22	12	17	8	0	1.64901	0.623828	0.0121082	0.647048
conserved hypothetical secreted protein	HP0235	8	23	8	6	3	3	0.62044	2.11541	1	0.00405649
porphobilinogen deaminase (hemC) [4.3.1.8]	HP0237	5	7	4	4	1	0	0.909947	0.998223	0.966289	0.724643
prolyl-tRNA synthetase (proS) [6.1.1.15]	HP0238	2	9	21	13	4	4	-2.4839	-0.245702	0.032193	1
glutamyl-tRNA reductase (hemA)	HP0239	0	0	2	1	3	2	-1.70149	-1.3237	1	1
octaprenyl-diphosphate synthase (ispB)	HP0240	7	9	2	9	0	3	2.2054	0.261258	0.278976	1
neutrophil activating protein (napA) (bacterioferriti)	HP0243	228	125	332	174	24	82	0.0792802	-0.214282	1	0.689015
signal-transducing protein, histidine kinase (atoS)	HP0244	0	0	1	0	12	2	-0.964522	0.261258	1	1
ATP-dependent RNA helicase, DEAD-box family (deaD)	HP0247	0	0	8	7	38	37	-3.46702	-3.64563	0.229491	0.115472
conserved hypothetical protein	HP0248	0	0	0	0	5	5	0.62044	0.261258	1	1
oligopeptide ABC transporter, ATP-binding protein (oppD)	HP0250	0	0	2	0	5	0	-1.70149	0.261258	1	1
outer membrane protein (omp7)	HP0252	0	0	1	1	25	23	-0.964522	-1.3237	1	1
outer membrane protein (omp8)	HP0254	0	0	0	0	12	17	0.62044	0.261258	1	1
adenylosuccinate synthetase (purA) [6.3.4.4]	HP0255	11	2	12	11	10	10	0.500146	-1.94038	1	0.227872
conserved hypothetical integral membrane protein	HP0258	0	0	0	0	2	2	0.62044	0.261258	1	1
ATP-dependent protease binding subunit (clpB)	HP0264	6	33	54	62	34	47	-2.4473	-0.638437	5.07924e-05	0.199598
dihydroorotase (pyrC)	HP0266	7	0	4	2	6	4	1.35741	-2.06067	0.595577	1
chlorohydrolase	HP0267	20	40	26	29	4	8	0.250072	0.718465	1	0.204369
hypothetical protein	HP0268	4	7	6	4	1	4	0.0899257	0.998223	1	0.724643
conserved hypothetical ATP-binding protein	HP0269	7	0	15	1	15	2	-0.426865	-1.3237	1	1
ATP-dependent nuclease (addB)	HP0275	4	20	3	0	13	11	0.98301	5.61881	1	5.54307e-06
hypothetical protein	HP0276	0	2	0	1	0	0	0.62044	0.998223	1	1
guanosine pentaphosphate phosphohydrolase (gppA)	HP0278	0	0	0	0	11	3	0.62044	0.261258	1	1
lipopolysaccharide heptosyltransferase-1 (rfaC)	HP0279	0	0	0	0	4	0	0.62044	0.261258	1	1
heat shock protein B (ibpB)	HP0280	0	0	0	0	13	6	0.62044	0.261258	1	1
tRNA-guanine transglycosylase (tgt) [2.4.2.29]	HP0281	2	1	3	6	5	3	0.135014	-1.85422	1	0.483914
hypothetical protein	HP0282	0	0	0	0	4	3	0.62044	0.261258	1	1
3-dehydroquinate synthase (aroB)	HP0283	8	5	10	17	8	5	0.315586	-1.40859	1	0.186328
conserved hypothetical integral membrane protein	HP0284	0	0	0	0	4	5	0.62044	0.261258	1	1
conserved hypothetical protein	HP0285	0	1	0	0	3	0	0.62044	1.84622	1	1
cell division protein (ftsH)	HP0286	0	0	0	0	6	10	0.62044	0.261258	1	1
hypothetical protein	HP0288	0	0	0	0	2	0	0.62044	0.261258	1	1
toxin-like outer membrane protein	HP0289	0	0	0	0	5	1	0.62044	0.261258	1	1
diaminopimelate decarboxylase (dap decarboxylase) (lysA)	HP0290	6	0	6	2	10	3	0.62044	-2.06067	1	1
hypothetical protein	HP0291	3	4	4	1	1	0	0.25787	1.84622	1	0.609618
hypothetical protein	HP0292	2	0	6	3	1	0	-0.758071	-2.5461	1	0.724643
para-aminobenzoate synthetase (pabB)	HP0293	0	0	0	0	4	0	0.62044	0.261258	1	1
aliphatic amidase (aimE)	HP0294	21	76	27	141	14	66	0.265345	-0.626013	1	0.0212324
ribosomal protein L21 (rplU)	HP0296	2	0	11	2	26	23	-1.58119	-2.06067	0.502413	1
ribosomal protein L27 (rpmA)	HP0297	1	0	5	6	1	1	-1.25403	-3.43918	1	0.186328
dipeptide ABC transporter, periplasmic dipeptide-binding protein (dppA)	HP0298	23	46	10	21	8	16	1.78271	1.37415	0.0108233	0.00280174
dipeptide ABC transporter, permease protein (dppB)	HP0299	0	0	0	0	8	9	0.62044	0.261258	1	1
dipeptide ABC transporter, permease protein (dppC)	HP0300	0	0	0	0	3	2	0.62044	0.261258	1	1
dipeptide ABC transporter, ATP-binding protein (dppD)	HP0301	0	0	0	2	6	3	0.62044	-2.06067	1	1
dipeptide ABC transporter, ATP-binding protein (dppF)	HP0302	0	0	0	1	5	8	0.62044	-1.3237	1	1
GTP-binding protein (obg)	HP0303	0	0	6	7	3	8	-3.08	-3.64563	0.502413	0.115472
hypothetical protein	HP0304	8	10	3	3	2	1	1.90055	1.84622	0.261976	0.155789
hypothetical protein	HP0305	38	38	16	17	10	18	1.84283	1.39876	0.000212553	0.00771978
glutamate-1-semialdehyde 2,1-aminomutase (hemL)	HP0306	10	20	12	11	9	9	0.368902	1.09525	1	0.224646
conserved hypothetical protein	HP0309	0	3	2	2	5	3	-1.70149	0.746685	1	1
conserved hypothetical protein	HP0310	26	63	45	77	10	20	-0.159434	-0.026182	1	1
virulence associated protein D (vapD)	HP0315	0	2	1	0	0	0	-0.964522	2.58319	1	0.656
outer membrane protein (omp9)	HP0317	3	0	7	7	82	114	-0.479095	-3.64563	1	0.115472
conserved hypothetical protein	HP0318	45	88	87	81	26	48	-0.322976	0.380135	0.840278	0.361769
arginyl-tRNA synthetase (argS) [6.1.1.19]	HP0319	16	32	13	11	5	2	0.909947	1.76006	0.502413	0.0026008
5'-guanylate kinase (gmk)	HP0321	1	2	5	7	6	5	-1.25403	-1.3237	1	0.640248
poly E-rich protein	HP0322	5	1	7	7	0	0	0.172981	-2.06067	1	0.328943
membrane bound endonuclease (nuc)	HP0323	7	16	4	5	6	12	1.35741	1.84622	0.595577	0.0570287
outer membrane protein (omp10)	HP0324	0	0	0	0	0	3	0.62044	0.261258	1	1
CMP-N-acetylneuraminic acid synthetase (neuA)	HP0326	3	4	8	2	4	2	-0.659668	1.10925	1	1
tetraacyldisaccharide 4'-kinase (lpxK) [2.7.1.130]	HP0328	0	0	0	0	3	2	0.62044	0.261258	1	1
NH(3)-dependent NAD+ synthetase (nadE)	HP0329	2	7	5	5	0	0	-0.517063	0.708717	1	0.982517
ketol-acid reductoisomerase (ilvC) [1.1.1.86]	HP0330	7	1	7	5	3	6	0.62044	-1.61321	1	0.719635
cell division inhibitor (minD)	HP0331	0	0	2	2	9	7	-1.70149	-2.06067	1	1
DNA processing chain A (dprA)	HP0333	1	3	3	3	4	3	-0.601952	0.261258	1	1
CTP synthetase (pyrG) [6.3.4.2]	HP0349	12	7	14	21	40	24	0.406316	-1.25812	1	0.18799
flagellar basal-body M-ring protein (fliF)	HP0351	0	0	0	0	2	1	0.62044	0.261258	1	1
flagellar export protein (fliH)	HP0353	0	2	4	1	0	0	-2.54948	0.998223	0.621944	1
deoxyxylulose-5-phosphate synthase, putative (dxs)	HP0354	8	1	13	11	16	14	-0.0469843	-2.67734	1	0.0680377
GTP-binding membrane protein (lepA)	HP0355	0	0	0	1	21	9	0.62044	-1.3237	1	1
short chain alcohol dehydrogenase	HP0357	4	3	7	5	4	3	-0.116525	-0.390819	1	1
hypothetical protein	HP0358	0	0	0	0	11	5	0.62044	0.261258	1	1
UDP-glucose 4-epimerase	HP0360	13	8	22	19	3	8	-0.116525	-0.936682	1	0.461224
pseudouridylate synthase I (hisT) [4.2.1.70]	HP0361	0	0	0	2	2	0	0.62044	-2.06067	1	1
L-isoaspartyl-protein carboxyl methyltransferase (pcm) [2.1.1.77]	HP0363	1	0	1	2	2	2	0.62044	-2.06067	1	1
ribonucleoside diphosphate reductase, beta subunit (nrdB)	HP0364	7	13	20	11	2	3	-0.830221	0.492583	0.63977	1
biotin carboxylase (accC)	HP0370	3	7	21	16	15	10	-1.99847	-0.876246	0.0714105	0.656934
biotin carboxyl carrier protein (fabE)	HP0371	1	0	17	13	5	4	-2.92388	-4.49363	0.0390784	0.00597545
deoxycytidine triphosphate deaminase (dcd)	HP0372	3	4	5	7	1	3	-0.0316363	-0.475708	1	1
conserved hypothetical protein	HP0374	1	2	2	1	2	7	-0.116525	0.998223	1	1
thiol:disulfide interchange protein (dsbC), putative	HP0377	21	22	14	4	2	4	1.18872	2.58319	0.151807	0.00130618
cytochrome c biogenesis protein (ycf5)	HP0378	0	0	0	0	7	5	0.62044	0.261258	1	1
glutamate dehydrogenase (gdhA)	HP0380	9	11	10	16	5	7	0.47605	-0.259574	1	1
HemK family methylase, putative (hemK)	HP0381	0	3	1	2	0	1	-0.964522	0.746685	1	1
zinc-metallo protease (YJR117W)	HP0382	0	0	0	0	3	1	0.62044	0.261258	1	1
hypothetical protein	HP0384	0	0	0	2	2	1	0.62044	-2.06067	1	1
conserved hypothetical protein	HP0388	0	0	1	2	2	1	-0.964522	-2.06067	1	1
superoxide dismutase (sodB)	HP0389	54	86	58	69	5	16	0.51826	0.576945	0.430405	0.105148
adhesin-thiol peroxidase (tagD)	HP0390	63	111	51	65	8	25	0.922625	1.02873	0.0130554	0.000104327
purine-binding chemotaxis protein (cheW)	HP0391	5	7	9	3	4	3	-0.168055	1.36079	1	0.651386
histidine kinase (cheA)	HP0392	3	1	20	21	31	25	-1.92976	-3.58004	0.10397	0.000790551
chemotaxis protein (cheV)	HP0393	1	4	7	2	3	1	-1.70149	1.10925	0.621944	1
conserved hypothetical protein	HP0395	4	2	2	3	0	0	1.46844	-0.224169	0.771842	1
conserved hypothetical protein	HP0396	0	0	6	6	27	17	-3.08	-3.43918	0.502413	0.186328
phosphoglycerate dehydrogenase (serA)	HP0397	15	1	27	32	31	19	-0.206723	-4.17615	1	4.67439e-06
ribosomal protein S1 (rpsA)	HP0399	8	14	45	19	67	34	-1.79989	-0.166164	0.00555512	1
penicillin tolerance protein (lytB)	HP0400	1	0	3	3	5	7	-0.601952	-2.5461	1	0.724643
3-phosphoshikimate 1-carboxyvinyltransferase (aroA)	HP0401	6	5	5	5	1	0	0.861448	0.261258	1	1
phenylalanyl-tRNA synthetase, beta subunit (pheT) [6.1.1.20]	HP0402	15	17	33	27	20	11	-0.491452	-0.390819	0.91845	1
phenylalanyl-tRNA synthetase, alpha subunit (pheS) [6.1.1.20]	HP0403	2	1	9	10	12	10	-1.30556	-2.5461	0.771842	0.105148
protein kinase C inhibitor (SP:P16436)	HP0404	3	3	2	2	0	2	1.10587	0.746685	1	1
nifS-like protein	HP0405	0	1	4	8	19	16	-2.54948	-2.24124	0.621944	0.224646
biotin sulfoxide reductase (bisC)	HP0407	0	12	0	3	7	6	0.62044	2.09776	1	0.0680377
hypothetical protein	HP0408	11	24	6	9	9	8	1.44356	1.62804	0.340156	0.0245345
GMP synthase (guaA)	HP0409	8	16	20	19	8	3	-0.649649	0.0202496	0.966289	1
putative neuraminyllactose-binding hemagglutinin homolog (hpaA)	HP0410	18	34	2	3	13	21	3.50797	3.56243	0.000181993	2.23454e-07
conserved hypothetical integral membrane protein	HP0415	0	0	0	0	5	5	0.62044	0.261258	1	1
cyclopropane fatty acid synthase (cfa)	HP0416	0	0	6	2	16	10	-3.08	-2.06067	0.502413	1
methionyl-tRNA synthetase (metS) [6.1.1.10]	HP0417	32	26	28	35	12	5	0.809918	-0.160569	0.278976	1
hypothetical protein	HP0418	0	0	1	0	4	1	-0.964522	0.261258	1	1
type 1 capsular polysaccharide biosynthesis protein J (capJ)	HP0421	0	0	0	0	16	5	0.62044	0.261258	1	1
arginine decarboxylase (speA)	HP0422	15	10	19	19	4	4	0.289234	-0.631827	1	0.74145
hypothetical protein	HP0424(+1)	0	0	0	0	1	2	0.62044	0.261258	1	1
conserved hypothetical protein	HP0465	0	2	0	0	3	0	0.62044	2.58319	1	0.656
conserved hypothetical protein	HP0466	0	0	0	1	3	2	0.62044	-1.3237	1	1
conserved hypothetical protein	HP0468	16	12	14	8	10	8	0.806854	0.817651	0.621944	0.729063
conserved hypothetical protein	HP0469	2	6	11	4	1	5	-1.58119	0.791772	0.502413	1
oligoendopeptidase F (pepF)	HP0470	16	26	17	37	32	43	0.535551	-0.239641	0.895622	1
outer membrane protein (omp11)	HP0472	3	0	0	1	2	6	3.4278	-1.3237	0.408191	1
molybdenum ABC transporter, periplasmic molybdate-binding protein (modA)	HP0473	4	11	1	3	2	3	2.2054	1.97746	0.502413	0.105148
glutamyl-tRNA synthetase (gltX-1) [6.1.1.17]	HP0476	19	26	21	19	5	8	0.479578	0.703776	0.966289	0.398283
outer membrane protein (omp12)	HP0477(+1)	0	0	0	0	6	8	0.62044	0.261258	1	1
GTP-binding protein, fusA-homolog (yihK)	HP0480	31	67	47	46	8	4	0.0278647	0.798914	1	0.0390256
hypothetical protein	HP0482	4	3	4	3	0	1	0.62044	0.261258	1	1
catalase-like protein	HP0485	19	38	6	8	21	19	2.2054	2.44058	0.007452	9.85615e-06
hypothetical protein	HP0486	2	0	7	9	55	86	-0.964522	-3.98667	1	0.0438322
hypothetical protein	HP0487	0	0	0	0	3	1	0.62044	0.261258	1	1
putative potassium channel protein, putative	HP0490	0	1	0	0	2	0	0.62044	1.84622	1	1
ribosomal protein L28 (rpmB)	HP0491	0	1	0	4	2	3	0.62044	-1.3237	1	0.955462
lipoprotein, putative	HP0492	0	0	0	1	4	5	0.62044	-1.3237	1	1
phospho-N-acetylmuramoyl-pentapeptide-transferase (mraY) [2.7.8.13]	HP0493	0	0	0	0	1	2	0.62044	0.261258	1	1
UDP-N-acetylmuramoylalanine-D-glutamate ligase (murD)	HP0494	2	4	4	4	1	0	-0.227557	0.261258	1	1
DNA polymerase III beta-subunit (dnaN)	HP0500	34	57	44	71	3	8	0.253231	-0.0531236	1	1
DNA gyrase, sub B (gyrB)	HP0501	1	1	20	10	32	21	-3.15215	-2.5461	0.0107778	0.105148
conserved hypothetical secreted protein	HP0506	0	0	1	3	12	18	-0.964522	-2.5461	1	0.724643
conserved hypothetical protein	HP0507	2	6	4	1	0	0	-0.227557	2.37673	1	0.247884
hypothetical protein	HP0508	0	2	1	6	9	7	-0.964522	-1.11725	1	0.816582
glycolate oxidase subunit (glcD)	HP0509	1	8	4	14	25	14	-0.964522	-0.50926	1	1
dihydrodipicolinate reductase (dapB) [1.3.1.26]	HP0510	3	7	8	7	5	5	-0.659668	0.261258	1	1
glutamine synthetase (glnA)	HP0512	83	17	73	62	55	69	0.804472	-1.57524	0.0128758	0.000282319
ribosomal protein L9 (rplI)	HP0514	14	29	12	15	18	27	0.834565	1.1897	0.621944	0.0700067
heat shock protein (hslV)	HP0515	9	7	13	14	2	6	0.11348	-0.689833	1	0.775198
heat shock protein (hslU) ORF1	HP0516	3	15	17	15	2	3	-1.70149	0.261258	0.294144	1
GTP-binding protein (era)	HP0517	0	0	1	0	2	0	-0.964522	0.261258	1	1
conserved hypothetical secreted protein	HP0518	2	7	1	1	5	3	1.35741	2.58319	1	0.157158
conserved hypothetical protein	HP0519	0	1	2	0	2	2	-1.70149	1.84622	1	1
cag pathogenicity island protein (cag3)	HP0522	0	1	0	1	4	0	0.62044	0.261258	1	1
cag pathogenicity island protein (cag5)	HP0524	0	0	0	0	9	3	0.62044	0.261258	1	1
virB11 homolog	HP0525	0	0	4	5	2	0	-2.54948	-3.19817	0.621944	0.292551
cag pathogenicity island protein (cag7)	HP0527	0	0	0	0	4	2	0.62044	0.261258	1	1
cag pathogenicity island protein (cag8)	HP0528	0	0	1	0	4	3	-0.964522	0.261258	1	1
cag pathogenicity island protein (cag9)	HP0529	0	0	0	0	4	4	0.62044	0.261258	1	1
cag pathogenicity island protein (cag10)	HP0530	0	0	0	0	2	3	0.62044	0.261258	1	1
cag pathogenicity island protein (cag16)	HP0537	0	0	0	0	6	3	0.62044	0.261258	1	1
cag pathogenicity island protein (cag17)	HP0538	0	0	0	0	2	2	0.62044	0.261258	1	1
cag pathogenicity island protein (cag18)	HP0539	2	5	0	0	0	0	2.94237	3.72069	0.621944	0.118621
cag pathogenicity island protein (cag19)	HP0540	2	9	0	0	0	0	2.94237	4.50919	0.621944	0.0101751
cag pathogenicity island protein (cag20)	HP0541	0	5	0	0	0	0	0.62044	3.72069	1	0.118621
cag pathogenicity island protein (cag22)	HP0543	0	8	5	5	4	10	-2.83899	0.889289	0.621944	0.757555
cag pathogenicity island protein (cag23)	HP0544	0	0	1	0	14	5	-0.964522	0.261258	1	1
cag pathogenicity island protein (cag24)	HP0545	15	17	12	3	0	1	0.930781	2.58319	0.572125	0.00599592
cag pathogenicity island protein (cag26)	HP0547	2	3	42	45	103	61	-3.46702	-3.43918	1.34188e-05	2.38184e-07
glutamate racemase (glr) [5.1.1.3]	HP0549	6	3	9	6	3	1	0.0729526	-0.631827	1	1
transcription termination factor Rho (rho)	HP0550	2	7	23	23	27	20	-2.61222	-1.38644	0.0130738	0.110609
ribosomal protein L31 (rpmE)	HP0551	0	0	4	3	5	4	-2.54948	-2.5461	0.621944	0.724643
conserved hypothetical protein	HP0552	0	4	4	1	2	3	-2.54948	1.84622	0.621944	0.609618
conserved hypothetical protein	HP0553	0	0	0	0	2	3	0.62044	0.261258	1	1
hypothetical protein	HP0554	0	0	0	0	5	3	0.62044	0.261258	1	1
hypothetical protein	HP0555	0	0	0	0	4	1	0.62044	0.261258	1	1
acetyl-coenzyme A carboxylase (accA)	HP0557	0	0	6	1	8	2	-3.08	-1.3237	0.502413	1
beta ketoacyl-acyl carrier protein synthase II (fabF)	HP0558	32	22	45	24	17	19	0.135014	0.138401	1	1
acyl carrier protein (acpP)	HP0559	1	2	0	0	1	1	2.2054	2.58319	1	0.656
3-ketoacyl-acyl carrier protein reductase (fabG)	HP0561	30	14	49	63	11	13	-0.0781789	-1.86945	1	2.15664e-05
ribosomal protein S21 (rpsU)	HP0562	0	0	1	2	2	0	-0.964522	-2.06067	1	1
hypothetical protein	HP0563	0	0	0	0	4	3	0.62044	0.261258	1	1
hypothetical protein	HP0564	3	4	2	3	2	2	1.10587	0.623828	1	1
hypothetical protein	HP0565	0	0	0	0	2	2	0.62044	0.261258	1	1
diaminopimelate epimerase (dapF)	HP0566	0	3	4	4	0	0	-2.54948	-0.101312	0.621944	1
GTP-binding protein (gtp1)	HP0569	20	7	21	17	10	7	0.551728	-0.961135	0.880823	0.524411
aminopeptidase a-i (pepA)	HP0570	69	47	67	146	49	92	0.662566	-1.36364	0.0941873	1.58904e-07
adenine phosphoribosyltransferase (apt)	HP0572	14	30	16	41	2	8	0.434027	-0.183044	1	1
ribose 5-phosphate isomerase B (rpiB) [5.3.1.6]	HP0574	1	4	4	1	1	2	-0.964522	1.84622	1	0.609618
signal peptidase I (lepB) [3.4.21.89]	HP0576	2	0	0	0	20	6	2.94237	0.261258	0.621944	1
methylene-tetrahydrofolate dehydrogenase (folD)	HP0577	4	2	4	5	10	9	0.62044	-0.876246	1	1
hypothetical protein	HP0578	0	0	0	0	5	1	0.62044	0.261258	1	1
dihydroorotase (pyrC)	HP0581	6	7	5	7	3	0	0.861448	0.261258	1	1
hypothetical protein	HP0582	0	0	0	0	2	1	0.62044	0.261258	1	1
hypothetical protein	HP0586	0	0	0	0	10	5	0.62044	0.261258	1	1
aminodeoxychorismate lyase (pabC)	HP0587	0	0	0	0	3	0	0.62044	0.261258	1	1
ferrodoxin-like protein	HP0588	5	1	5	3	0	1	0.62044	-0.961135	1	1
ferredoxin oxidoreductase, alpha subunit	HP0589	26	19	41	35	22	18	-0.0266786	-0.603087	1	0.483914
ferredoxin oxidoreductase, beta subunit	HP0590	22	8	21	28	23	15	0.686029	-1.48417	0.592238	0.053971
ferredoxin oxidoreductase, gamma subunit	HP0591	16	4	20	14	9	11	0.307283	-1.4268	1	0.273372
type III restriction enzyme R protein (res)	HP0592	0	0	0	2	8	2	0.62044	-2.06067	1	1
adenine specific DNA methyltransferase (mod)	HP0593	0	1	1	2	4	1	-0.964522	-0.475708	1	1
DsbB-related protein	HP0595	0	0	0	0	6	5	0.62044	0.261258	1	1
lipoprotein, putative	HP0596	0	0	1	1	14	33	-0.964522	-1.3237	1	1
penicillin-binding protein 1A (PBP-1A)	HP0597	0	0	0	0	5	4	0.62044	0.261258	1	1
8-amino-7-oxononanoate synthase (bioF)	HP0598	0	3	4	5	6	7	-2.54948	-0.390819	0.621944	1
hemolysin secretion protein precursor (hylB)	HP0599	23	48	51	35	16	24	-0.511471	0.711423	0.621944	0.156786
endonuclease III	HP0602	2	2	2	3	0	0	0.62044	-0.224169	1	1
uroporphyrinogen decarboxylase (hemE)	HP0604	28	35	30	18	7	9	0.522593	1.20155	0.663452	0.0331917
hypothetical protein	HP0605	0	0	1	0	21	10	-0.964522	0.261258	1	1
membrane fusion protein (mtrC)	HP0606	7	10	3	1	8	7	1.71998	3.06861	0.395829	0.0348878
acriflavine resistance protein (acrB)	HP0607	0	0	0	0	13	8	0.62044	0.261258	1	1
hypothetical protein	HP0609	0	0	0	0	7	4	0.62044	0.261258	1	1
toxin-like outer membrane protein	HP0610	0	7	0	0	22	12	0.62044	4.16815	1	0.0372164
ABC transporter, ATP-binding protein	HP0613	0	0	3	0	5	0	-2.18691	0.261258	0.880823	1
hypothetical protein	HP0614	4	17	12	13	1	9	-0.853491	0.635653	0.936832	0.750275
DNA ligase (lig) [6.5.1.2]	HP0615	8	2	26	15	26	14	-1.02002	-2.37101	0.487308	0.048173
chemotaxis protein (cheV)	HP0616	0	4	5	1	0	1	-2.83899	1.84622	0.621944	0.609618
aspartyl-tRNA synthetase (aspS) [6.1.1.12]	HP0617	25	24	22	30	13	17	0.801013	-0.0547698	0.460828	1
adenylate kinase (adk)	HP0618	18	32	20	13	1	0	0.472342	1.52874	0.96076	0.00999495
inorganic pyrophosphatase (ppa)	HP0620	21	22	20	19	2	6	0.689153	0.467709	0.621944	0.894167
DNA mismatch repair protein (MutS)	HP0621	0	0	0	0	12	2	0.62044	0.261258	1	1
UDP-N-acetylmuramate-alanine ligase (murC)	HP0623	5	5	9	10	2	0	-0.168055	-0.671628	1	1
solute-binding signature and mitochondrial signature protein (aspB)	HP0624	6	9	9	11	1	1	0.0729526	-0.0143768	1	1
protein E (gcpE)	HP0625	3	0	11	1	6	0	-1.09577	-1.3237	0.880823	1
tetrahydrodipicolinate N-succinyltransferase (dapD)	HP0626	2	3	5	10	18	17	-0.517063	-1.3237	1	0.555609
hypothetical protein	HP0629	4	2	5	10	4	5	0.330934	-1.80913	1	0.32752
modulator of drug activity (mda66)	HP0630	58	33	40	26	1	2	1.15096	0.599426	0.00352179	0.450318
quinone-reactive Ni-Fe hydrogenase, small subunit (hydA)	HP0631	0	0	3	7	15	15	-2.18691	-3.64563	0.880823	0.115472
quinone-reactive Ni-Fe hydrogenase, large subunit (hydB)	HP0632	7	8	17	7	21	16	-0.601952	0.44183	1	1
quinone-reactive Ni-Fe hydrogenase (hydD)	HP0634	2	0	3	0	0	0	0.135014	0.261258	1	1
hydrogenase accessory protein HydE (hydE)	HP0635	1	1	1	0	2	0	0.62044	1.84622	1	1
outer membrane protein (omp13)	HP0638	0	0	0	0	4	2	0.62044	0.261258	1	1
conserved hypothetical protein	HP0639	3	5	12	8	10	13	-1.21606	-0.366774	0.676294	1
NAD(P)H-flavin oxidoreductase	HP0642	13	16	14	8	0	2	0.517347	1.21819	1	0.210761
glutamyl-tRNA synthetase (gltX-2) [6.1.1.17]	HP0643	14	17	12	14	1	5	0.834565	0.53256	0.621944	0.931304
soluble lytic murein transglycosylase (slt)	HP0645	3	13	1	7	13	11	1.84283	1.10925	0.931824	0.440486
UDP-glucose pyrophosphorylase (galU)	HP0646	12	5	8	7	1	2	1.17683	-0.186201	0.444621	1
UDP-N-acetylglucosamine enolpyruvyl transferase (murZ)	HP0648	3	2	3	4	7	4	0.62044	-0.586739	1	1
aspartate ammonia-lyase (aspA)	HP0649	18	35	53	107	11	24	-0.911573	-1.33719	0.15118	1.27221e-05
hypothetical protein	HP0650	0	0	1	0	2	0	-0.964522	0.261258	1	1
fucosyltransferase	HP0651	0	0	3	1	15	9	-2.18691	-1.3237	0.880823	1
phosphoserine phosphatase (serB) [3.1.3.3]	HP0652	0	0	2	3	1	0	-1.70149	-2.5461	1	0.724643
nonheme iron-containing ferritin (pfr)	HP0653	10	2	27	9	5	13	-0.768602	-1.66474	0.621944	0.32752
conserved hypothetical protein	HP0654	10	1	16	6	10	12	-0.0316363	-1.85422	1	0.483914
protective surface antigen D15	HP0655	1	0	1	0	35	19	0.62044	0.261258	1	1
conserved hypothetical protein	HP0656	6	0	13	0	4	3	-0.434007	0.261258	1	1
processing protease (ymxG)	HP0657	52	56	14	19	31	30	2.4767	1.79603	1.73338e-08	1.52862e-05
Glu-tRNA(Gln) amidotransferase, subunit B (gatB)	HP0658	18	16	27	11	5	2	0.048534	0.78209	1	0.602193
hypothetical protein	HP0659	0	0	0	0	3	1	0.62044	0.261258	1	1
hypothetical protein	HP0660	0	0	0	0	2	1	0.62044	0.261258	1	1
chorismate synthase (aroC) [4.6.1.4]	HP0663	4	0	0	1	4	1	3.79037	-1.3237	0.227301	1
hypothetical protein	HP0664	0	0	0	0	2	0	0.62044	0.261258	1	1
oxygen-independent coproporphyrinogen III oxidase (hemN)	HP0665	10	6	18	14	3	3	-0.196696	-0.896284	1	0.609618
anaerobic glycerol-3-phosphate dehydrogenase, subunit C (glpC)	HP0666	0	0	0	0	4	1	0.62044	0.261258	1	1
outer membrane protein (omp14)	HP0671	0	0	0	0	11	36	0.62044	0.261258	1	1
solute-binding signature and mitochondrial signature protein (aspB)	HP0672	18	21	14	25	3	4	0.971913	0.0150971	0.444621	1
hypothetical protein	HP0673	0	0	2	0	4	0	-1.70149	0.261258	1	1
lipopolysaccharide biosynthesis protein (wbpB)	HP0679	8	16	22	13	3	6	-0.78395	0.550764	0.692143	0.902437
ribonucleoside-diphosphate reductase 1 alpha subunit (nrdA)	HP0680	11	32	37	39	27	12	-1.08482	-0.0201552	0.229491	1
hypothetical protein	HP0681	0	0	0	0	0	2	0.62044	0.261258	1	1
UDP-N-acetylglucosamine pyrophosphorylase (glmU)	HP0683	5	3	5	9	1	2	0.62044	-1.17931	1	0.724643
iron(III) dicitrate transport protein (fecA)	HP0686	0	0	0	1	21	41	0.62044	-1.3237	1	1
iron(II) transport protein (feoB)	HP0687	7	0	0	0	11	9	4.52733	0.261258	0.0241436	1
hypothetical protein	HP0688	2	2	2	4	0	0	0.62044	-0.586739	1	1
hypothetical protein	HP0689	5	4	4	4	1	2	0.909947	0.261258	0.966289	1
acetyl coenzyme A acetyltransferase (thiolase) (fadA)	HP0690	45	60	46	62	10	15	0.589076	0.214337	0.374472	1
3-oxoadipate coA-transferase subunit A (yxjD)	HP0691	16	19	20	30	1	1	0.307283	-0.384077	1	0.965534
3-oxoadipate coA-transferase subunit B (yxjE)	HP0692	22	36	27	40	4	7	0.330934	0.111232	1	1
hydantoin utilization protein A (hyuA)	HP0695	0	1	30	17	71	32	-5.3103	-3.28306	2.93821e-05	0.00631576
N-methylhydantoinase	HP0696	0	0	2	1	2	0	-1.70149	-1.3237	1	1
hypothetical protein	HP0697	0	0	2	0	0	0	-1.70149	0.261258	1	1
hypothetical protein	HP0699	0	0	0	0	4	1	0.62044	0.261258	1	1
DNA gyrase, sub A (gyrA)	HP0701	4	2	16	7	15	13	-1.25403	-1.3237	0.548817	0.640248
response regulator	HP0703	2	0	5	2	6	4	-0.517063	-2.06067	1	1
excinuclease ABC subunit A (uvrA)	HP0705	0	0	3	4	26	7	-2.18691	-2.90867	0.880823	0.475011
outer membrane protein (omp15)	HP0706	0	0	1	3	11	15	-0.964522	-2.5461	1	0.724643
conserved hypothetical protein	HP0707	0	0	0	1	6	4	0.62044	-1.3237	1	1
conserved hypothetical protein	HP0709	3	9	1	0	1	2	1.84283	4.50919	0.931824	0.0101751
conserved hypothetical protein	HP0710	8	1	0	0	16	16	4.7079	1.84622	0.0115928	1
DNA polymerase III gamma and tau subunits (dnaX)	HP0717	0	0	2	0	7	0	-1.70149	0.261258	1	1
hypothetical protein	HP0719	2	0	1	1	1	0	1.35741	-1.3237	1	1
hypothetical protein	HP0720	1	3	1	1	0	0	0.62044	1.48365	1	0.869869
hypothetical protein	HP0721	7	11	8	3	7	2	0.439868	1.97746	1	0.105148
L-asparaginase II (ansB)	HP0723	13	35	7	6	4	4	1.46844	2.71057	0.215022	8.07308e-06
hypothetical protein	HP0726	0	0	0	0	1	2	0.62044	0.261258	1	1
transcriptional regulator, putative	HP0727	0	0	2	1	1	1	-1.70149	-1.3237	1	1
hypothetical protein	HP0729	4	7	4	7	1	0	0.62044	0.261258	1	1
hypothetical protein	HP0731	1	0	3	2	0	4	-0.601952	-2.06067	1	1
conserved hypothetical protein	HP0734	1	0	2	1	6	1	-0.116525	-1.3237	1	1
xanthine guanine phosphoribosyl transferase (gpt)	HP0735	11	17	15	18	0	0	0.189806	0.181087	1	1
phosphoserine aminotransferase (serC)	HP0736	30	31	40	25	5	4	0.211328	0.566112	1	0.504088
D-alanine:D-alanine ligase A (ddlA)	HP0738	0	3	7	6	6	4	-3.28645	-0.631827	0.340156	1
2-hydroxy-6-oxohepta-2,4-dienoate hydrolase	HP0739	0	0	1	0	4	1	-0.964522	0.261258	1	1
UDP-MurNac-pentapeptide presynthetase (murF)	HP0740	0	0	0	0	5	8	0.62044	0.261258	1	1
conserved hypothetical protein	HP0741	0	0	2	1	1	0	-1.70149	-1.3237	1	1
phosphoribosylpyrophosphate synthetase (prsA)	HP0742	1	0	2	2	8	7	-0.116525	-2.06067	1	1
conserved hypothetical protein	HP0745	0	0	0	0	3	2	0.62044	0.261258	1	1
lipoprotein, putative	HP0746	0	0	0	0	3	6	0.62044	0.261258	1	1
conserved hypothetical protein	HP0747	1	0	1	2	7	1	0.62044	-2.06067	1	1
molybdopterin biosynthesis protein (moeB)	HP0755	0	0	1	2	1	2	-0.964522	-2.06067	1	1
beta-alanine synthetase homolog	HP0757	22	14	18	17	4	4	0.90284	-0.0100443	0.36528	1
conserved hypothetical protein	HP0760	0	0	0	1	11	4	0.62044	-1.3237	1	1
lipoprotein, putative	HP0762	0	0	0	0	1	5	0.62044	0.261258	1	1
cell division protein (ftsY)	HP0763	0	0	7	4	6	7	-3.28645	-2.90867	0.340156	0.475011
hypothetical protein	HP0764	0	0	1	0	2	0	-0.964522	0.261258	1	1
hypothetical protein	HP0773	17	2	21	14	7	16	0.323459	-2.2748	1	0.0722982
tyrosyl-tRNA synthetase (tyrS) [6.1.1.1]	HP0774	8	18	13	16	5	5	-0.0469843	0.426317	1	0.973126
penta-phosphate guanosine-3'-pyrophosphohydrolase (spoT)	HP0775	1	0	0	1	29	1	2.2054	-1.3237	1	1
uridine 5'-monophosphate (UMP) kinase (pyrH)	HP0777	8	2	13	10	4	5	-0.0469843	-1.80913	1	0.32752
hypothetical protein	HP0778	1	0	1	2	0	1	0.62044	-2.06067	1	1
aconitase B (acnB) [4.2.1.3]	HP0779	93	74	73	113	32	33	0.967663	-0.346122	0.000762948	0.461224
hypothetical protein	HP0780	0	1	0	0	1	2	0.62044	1.84622	1	1
hypothetical protein	HP0781	0	3	0	0	4	3	0.62044	3.06861	1	0.376979
hypothetical protein	HP0782	0	0	0	0	2	2	0.62044	0.261258	1	1
hypothetical protein	HP0783	5	11	2	2	0	0	1.75794	2.46289	0.592238	0.0438322
conserved hypothetical secreted protein	HP0785	7	9	4	3	0	1	1.35741	1.70183	0.595577	0.224646
preprotein translocase subunit (secA)	HP0786	0	0	28	26	32	28	-5.21245	-5.46666	8.4666e-05	6.39631e-06
conserved hypothetical integral membrane protein	HP0787	0	0	0	0	5	3	0.62044	0.261258	1	1
hypothetical protein	HP0788	0	0	0	0	5	6	0.62044	0.261258	1	1
anti-codon nuclease masking agent (prrB)	HP0790	5	0	7	7	11	8	0.172981	-3.64563	1	0.115472
cadmium-transporting ATPase, P-type (cadA)	HP0791	0	0	1	1	14	16	-0.964522	-1.3237	1	1
sigma-54 interacting protein	HP0792	0	0	6	1	14	6	-3.08	-1.3237	0.502413	1
peptide deformylase (def) [3.5.1.88]	HP0793	1	13	7	7	0	2	-1.70149	1.10925	0.621944	0.440486
ATP-dependent Clp protease, proteolytic subunit ClpP (clpP) [3.4.21.92]	HP0794	10	10	14	8	2	3	0.154777	0.566112	1	1
trigger factor (tig)	HP0795	14	33	26	14	34	28	-0.249499	1.46937	1	0.0120982
flagellar sheath adhesin hpaA	HP0797	3	6	5	6	18	42	-0.0316363	0.261258	1	1
molybdenum cofactor biosynthesis protein C (moaC)	HP0798	1	2	3	2	1	1	-0.601952	0.261258	1	1
molybdopterin biosynthesis protein (mog)	HP0799	0	1	2	2	3	2	-1.70149	-0.475708	1	1
GTP cyclohydrolase II (ribA) [3.5.4.25]	HP0802	6	6	7	5	3	2	0.41399	0.502266	1	1
GTP cyclohydrolase II-3,4-dihydroxy-2-butanone 4-phosphate synthase (ribAB) [3.5.4.25]	HP0804	4	5	18	11	8	9	-1.41909	-0.802873	0.347287	0.843315
iron(III) dicitrate transport protein (fecA)	HP0807	0	0	0	0	12	21	0.62044	0.261258	1	1
hypothetical protein	HP0809	0	1	1	0	2	5	-0.964522	1.84622	1	1
conserved hypothetical protein	HP0813	2	5	2	3	0	1	0.62044	0.913334	1	1
thiamin biosynthesis protein (thiF)	HP0814	0	2	2	3	7	3	-1.70149	-0.224169	1	1
osmoprotection protein (proWX)	HP0818	0	0	0	0	1	2	0.62044	0.261258	1	1
homoserine dehydrogenase (metL)	HP0822	0	0	2	3	13	14	-1.70149	-2.5461	1	0.724643
thioredoxin (trxA)	HP0824	15	33	23	25	6	5	0.0200479	0.654922	1	0.35749
thioredoxin reductase (trxB)	HP0825	114	107	73	62	10	5	1.25997	1.04367	3.84264e-07	0.000103151
lipooligosaccharide 5G8 epitope biosynthesis-associated protein (lex2B)	HP0826	0	0	2	0	4	1	-1.70149	0.261258	1	1
ss-DNA binding protein 12RNP2 precursor	HP0827	7	3	4	1	1	1	1.35741	1.48365	0.595577	0.869869
ATP synthase F0, subunit a (atpB)	HP0828	0	0	0	0	1	6	0.62044	0.261258	1	1
inosine-5'-monophosphate dehydrogenase (guaB)	HP0829	1	22	31	43	33	20	-3.77188	-0.689833	0.000181993	0.289196
Glu-tRNA(Gln) amidotransferase, subunit A (gatA)	HP0830	7	16	19	18	7	3	-0.758071	0.0961984	0.80171	1
conserved hypothetical ATP binding protein	HP0831	0	3	1	5	0	1	-0.964522	-0.390819	1	1
spermidine synthase (speE)	HP0832	5	35	32	36	5	7	-1.9425	0.22118	0.0177164	1
GTP-binding protein homologue (yphC)	HP0834	0	0	3	0	8	2	-2.18691	0.261258	0.880823	1
histone-like DNA-binding protein HU (hup)	HP0835	11	19	22	26	7	23	-0.347851	-0.181261	1	1
hypothetical protein	HP0837	0	0	0	0	2	1	0.62044	0.261258	1	1
lipoprotein, putative	HP0838	0	0	0	0	4	2	0.62044	0.261258	1	1
flaA1 protein	HP0840	0	2	1	3	0	0	-0.964522	-0.224169	1	1
pantothenate metabolism flavoprotein (dfp)	HP0841	0	0	1	0	6	3	-0.964522	0.261258	1	1
thiamine biosynthesis protein (thi)	HP0844	0	0	1	9	3	1	-0.964522	-3.98667	1	0.0438322
hydroxyethylthiazole kinase (thiM) [2.7.1.50]	HP0845	2	2	3	4	2	2	0.135014	-0.586739	1	1
type I restriction enzyme M protein (hsdM)	HP0850	7	3	10	10	16	8	0.135014	-1.3237	1	0.555609
hypothetical protein	HP0852	0	6	8	7	0	1	-3.46702	0.0548068	0.229491	1
ABC transporter, ATP-binding protein (yheS)	HP0853	3	0	13	16	3	2	-1.32709	-4.78314	0.595577	0.00112558
GMP reductase (guaC)	HP0854	3	1	10	7	4	3	-0.964522	-2.06067	0.880823	0.328943
phosphoheptose isomerase (gmhA)	HP0857	3	9	3	3	3	8	0.62044	1.70183	1	0.224646
ADP-heptose synthase (rfaE)	HP0858	10	9	24	11	17	10	-0.601952	-0.0143768	0.898883	1
ADP-L-glycero-D-mannoheptose-6-epimerase (rfaD)	HP0859	7	11	14	8	21	15	-0.33065	0.697357	1	0.911965
conserved hypothetical protein	HP0860	3	1	3	4	1	0	0.62044	-1.3237	1	0.955462
hypothetical protein	HP0862	3	3	2	3	1	1	1.10587	0.261258	1	1
lipoprotein, putative	HP0863	0	0	1	1	10	9	-0.964522	-1.3237	1	1
hypothetical protein	HP0864	0	0	0	0	6	9	0.62044	0.261258	1	1
deoxyuridine 5'-triphosphate nucleotidohydrolase (dut)	HP0865	9	14	10	7	1	2	0.47605	1.21235	1	0.32752
transcription elongation factor GreA (greA)	HP0866	2	5	9	4	0	1	-1.30556	0.550764	0.771842	1
hydrogenase expression-formation protein (hypA)	HP0869	1	0	2	0	0	0	-0.116525	0.261258	1	1
CDP-diglyceride hydrolase (cdh)	HP0871	3	10	3	1	0	2	0.62044	3.06861	1	0.0348878
catalase [1.11.1.6]	HP0875	120	59	17	29	53	55	3.40405	1.27343	2.23855e-28	0.00106831
iron-regulated outer membrane protein (frpB)	HP0876	0	0	0	0	10	13	0.62044	0.261258	1	1
Holliday junction endodeoxyribonuclease (ruvC) [3.1.22.4]	HP0877	0	0	0	0	3	1	0.62044	0.261258	1	1
Holliday junction DNA helicase (ruvA)	HP0883	0	0	2	0	2	2	-1.70149	0.261258	1	1
hypothetical protein	HP0884	4	15	7	7	7	7	-0.116525	1.30856	1	0.245308
cysteinyl-tRNA synthetase (cysS) [6.1.1.16]	HP0886	16	15	24	17	5	4	0.0501247	0.086171	1	1
vacuolating cytotoxin	HP0887	10	339	6	11	49	109	1.31232	5.14496	0.467714	9.20096e-95
iron(III) dicitrate ABC transporter, ATP-binding protein (fecE)	HP0888	0	0	0	0	6	6	0.62044	0.261258	1	1
conserved hypothetical protein	HP0890	0	0	0	0	2	2	0.62044	0.261258	1	1
conserved hypothetical protein	HP0891	3	13	22	35	4	7	-2.06406	-1.1336	0.0525428	0.0923304
conserved hypothetical protein	HP0892	0	0	0	2	1	0	0.62044	-2.06067	1	1
conserved hypothetical protein	HP0894	0	1	0	2	0	1	0.62044	-0.475708	1	1
outer membrane protein (omp19)	HP0896	2	0	8	5	64	99	-1.14509	-3.19817	0.966289	0.292551
hydrogenase expression-formation protein (hypD)	HP0898	1	0	0	2	3	1	2.2054	-2.06067	1	1
hydrogenase expression-formation protein (hypB)	HP0900	17	13	23	26	6	8	0.195135	-0.711775	1	0.520277
hypothetical protein	HP0902	5	11	15	7	5	5	-0.874324	0.877929	0.862004	0.724643
rep helicase, single-stranded DNA-dependent ATPase (rep)	HP0911	0	0	0	0	4	0	0.62044	0.261258	1	1
outer membrane protein (omp20)	HP0912	1	0	5	9	89	151	-1.25403	-3.98667	1	0.0438322
outer membrane protein (omp21)	HP0913	1	0	6	3	214	222	-1.49504	-2.5461	0.869261	0.724643
hypothetical protein	HP0914	0	0	0	1	6	5	0.62044	-1.3237	1	1
carbamoyl-phosphate synthase (glutamine-hydrolysing) (pyrAb)	HP0919	7	6	10	18	28	27	0.135014	-1.24776	1	0.290712
glyceraldehyde-3-phosphate dehydrogenase (gap)	HP0921	9	5	2	0	4	3	2.54644	3.72069	0.10397	0.118621
recombinational DNA repair protein (recR)	HP0925	0	1	3	0	0	1	-2.18691	1.84622	0.880823	1
conserved hypothetical protein	HP0926	0	1	1	1	12	5	-0.964522	0.261258	1	1
GTP cyclohydrolase I (folE) [3.5.4.16]	HP0928	0	0	0	1	3	3	0.62044	-1.3237	1	1
geranyltranstransferase (ispA)	HP0929	5	12	9	8	0	1	-0.168055	0.817651	1	0.729063
stationary-phase survival protein (surE)	HP0930	7	14	17	11	11	13	-0.601952	0.595677	1	0.843315
hypothetical protein	HP0932	0	0	0	0	2	1	0.62044	0.261258	1	1
amino acid ABC transporter, periplasmic binding protein (yckK)	HP0940	10	20	0	0	0	0	5.01276	5.61881	0.00319162	5.54307e-06
alanine racemase, biosynthetic (alr) [5.1.1.1]	HP0941	2	2	0	1	1	0	2.94237	0.998223	0.621944	1
D-alanine glycine permease (dagA)	HP0942	0	0	0	0	1	3	0.62044	0.261258	1	1
D-amino acid dehydrogenase (dadA)	HP0943	0	0	6	2	9	16	-3.08	-2.06067	0.502413	1
conserved hypothetical protein	HP0944	11	17	7	11	0	0	1.23711	0.866979	0.502413	0.475011
tRNA-associated protein (trl)	HP0945.1	0	0	0	0	2	1	0.62044	0.261258	1	1
hypothetical protein	HP0948	0	0	0	0	3	3	0.62044	0.261258	1	1
acetyl-CoA carboxylase beta subunit (accD)	HP0950	0	0	0	3	11	4	0.62044	-2.5461	1	0.724643
hypothetical protein	HP0951	0	0	2	0	0	0	-1.70149	0.261258	1	1
hypothetical protein	HP0953	8	27	10	5	2	5	0.315586	2.58319	1	0.000197006
oxygen-insensitive NAD(P)H nitroreductase	HP0954	3	16	20	27	8	18	-1.92976	-0.475708	0.10397	0.783069
3-deoxy-d-manno-octulosonic-acid transferase (kdtA)	HP0957	0	0	0	0	1	4	0.62044	0.261258	1	1
hypothetical protein	HP0958	2	10	11	12	1	6	-1.58119	0.00971892	0.502413	1
glycyl-tRNA synthetase, alpha subunit (glyQ) [6.1.1.14]	HP0960	3	6	6	9	4	4	-0.272644	-0.28623	1	1
glycerol-3-phosphate dehydrogenase, NAD(P)+ dependent	HP0961	4	9	5	4	0	0	0.330934	1.33926	1	0.392016
conserved hypothetical protein	HP0966	1	3	0	2	1	0	2.2054	0.746685	1	1
cation efflux system protein (czcA)	HP0969	0	0	0	0	4	1	0.62044	0.261258	1	1
nickel-cobalt-cadmium resistance protein (nccB)	HP0970	6	5	3	2	2	0	1.51353	1.39876	0.629625	0.724643
glycyl-tRNA synthetase, beta subunit (glyS) [6.1.1.14]	HP0972	6	7	24	18	5	3	-1.29383	-1.04131	0.301307	0.415742
hypothetical protein	HP0973	7	14	8	4	3	5	0.439868	1.94931	1	0.062546
phosphoglycerate mutase (pgm)	HP0974	9	31	12	17	9	2	0.224512	1.10925	1	0.0680377
Glu-tRNA(Gln) amidotransferase, subunit C (gatC)	HP0975	1	0	5	1	0	1	-1.25403	-1.3237	1	1
adenosylmethionine-8-amino-7-oxononanoate aminotransferase (bioA)	HP0976	1	6	3	6	2	2	-0.601952	0.261258	1	1
conserved hypothetical secreted protein	HP0977	0	0	0	0	12	4	0.62044	0.261258	1	1
cell division protein (ftsA) protein	HP0978	0	0	5	3	35	17	-2.83899	-2.5461	0.621944	0.724643
cell divison protein (ftsZ)	HP0979	4	5	16	10	12	12	-1.25403	-0.671628	0.548817	1
conserved hypothetical integral membrane protein	HP0983	0	0	0	0	3	5	0.62044	0.261258	1	1
IS605 transposase (tnpB)	HP0989(+1)	0	0	0	0	5	0	0.62044	0.261258	1	1
hypothetical protein	HP0994	6	11	3	6	1	1	1.51353	1.08438	0.629625	0.507217
lipoprotein, putative	HP1002	0	0	0	0	7	7	0.62044	0.261258	1	1
polyphosphate kinase (ppk)	HP1010	0	4	7	15	23	12	-3.28645	-1.52301	0.340156	0.196116
dihydroorotate dehydrogenase (pyrD)	HP1011	0	0	3	3	9	9	-2.18691	-2.5461	0.880823	0.724643
protease (pqqE)	HP1012	19	34	2	14	22	17	3.58391	1.5118	9.89269e-05	0.00885
dihydrodipicolinate synthetase (dapA)	HP1013	12	19	22	20	6	9	-0.227557	0.189108	1	1
7-alpha-hydroxysteroid dehydrogenase (hdhA)	HP1014	10	6	7	12	12	11	1.10587	-0.682159	0.621944	0.900934
serine protease (htrA)	HP1019	18	27	0	3	43	19	5.82989	3.23526	4.44038e-06	2.08933e-05
conserved hypothetical protein	HP1020	2	2	5	5	5	2	-0.517063	-0.876246	1	1
response regulator	HP1021	0	3	11	13	23	18	-3.90312	-1.68627	0.0619497	0.213951
hypothetical protein	HP1023	0	0	0	0	2	1	0.62044	0.261258	1	1
co-chaperone-curved DNA binding protein A (CbpA)	HP1024	0	0	2	1	11	6	-1.70149	-1.3237	1	1
putative heat shock protein (hspR)	HP1025	0	0	0	0	0	2	0.62044	0.261258	1	1
conserved hypothetical helicase-like protein	HP1026	0	0	1	0	3	0	-0.964522	0.261258	1	1
ferric uptake regulation protein (fur)	HP1027	3	5	5	5	3	4	-0.0316363	0.261258	1	1
hypothetical protein	HP1029	5	5	3	5	1	1	1.27252	0.261258	0.880823	1
fliY protein (fliY)	HP1030	2	7	5	3	3	2	-0.517063	1.36079	1	0.651386
alternative transcription initiation factor, sigma-F (fliA)	HP1032	0	4	5	0	0	4	-2.83899	3.43118	0.621944	0.216053
ATP-binding protein (ylxH)	HP1034	0	0	5	2	8	3	-2.83899	-2.06067	0.621944	1
flagellar biosynthesis protein (flhF)	HP1035	0	0	4	1	4	6	-2.54948	-1.3237	0.621944	1
7, 8-dihydro-6-hydroxymethylpterin-pyrophosphokinase (folK)	HP1036	2	0	3	4	5	5	0.135014	-2.90867	1	0.475011
conserved hypothetical protein	HP1037	57	72	44	47	10	15	0.990197	0.871311	0.0128758	0.0135038
3-dehydroquinase type II (aroQ)	HP1038	19	36	36	45	5	17	-0.283982	-0.0567124	1	1
hypothetical protein	HP1042	6	5	3	5	1	2	1.51353	0.261258	0.629625	1
response regulator	HP1043	11	9	20	14	1	8	-0.21355	-0.348796	1	1
conserved hypothetical integral membrane protein	HP1044	0	0	0	0	4	4	0.62044	0.261258	1	1
acetyl-CoA synthetase (acoE)	HP1045	9	12	8	21	16	17	0.780905	-0.521151	0.958663	0.955462
conserved hypothetical protein	HP1046	0	5	7	1	0	4	-3.28645	2.13573	0.340156	0.392016
ribosome-binding factor A (rbfA)	HP1047	1	3	1	1	2	2	0.62044	1.48365	1	0.869869
translation initiation factor IF-2 (infB)	HP1048	0	0	19	10	51	37	-4.66496	-4.13106	0.00484356	0.0273897
UDP-3-0-acyl N-acetylglcosamine deacetylase (envA) [3.5.1.-]	HP1052	1	0	5	0	2	0	-1.25403	0.261258	1	1
hypothetical protein	HP1053	1	3	4	0	0	0	-0.964522	3.06861	1	0.376979
hypothetical protein	HP1054	0	0	0	0	5	0	0.62044	0.261258	1	1
hypothetical protein	HP1056	0	0	0	0	2	1	0.62044	0.261258	1	1
hypothetical protein	HP1057	0	0	0	0	5	3	0.62044	0.261258	1	1
3-methyl-2-oxobutanoate hydroxymethyltransferase (panB) [2.1.2.11]	HP1058	6	6	5	9	3	6	0.861448	-0.28623	1	1
Holliday junction DNA helicase (ruvB)	HP1059	2	0	3	1	3	3	0.135014	-1.3237	1	1
S-adenosylmethionine:tRNA ribosyltransferase-isomerase (queA)	HP1062	1	5	4	3	3	1	-0.964522	0.913334	1	1
hypothetical protein	HP1065	2	2	3	3	4	0	0.135014	-0.224169	1	1
chemotaxis protein (cheY)	HP1067	5	10	10	5	1	2	-0.312445	1.19414	1	0.461224
ribosomal protein L11 methyltransferase (prmA)	HP1068	0	0	6	0	1	0	-3.08	0.261258	0.502413	1
cell division protein (ftsH)	HP1069	0	1	2	1	25	15	-1.70149	0.261258	1	1
copper-transporting ATPase, P-type (copA)	HP1072	0	0	0	0	7	1	0.62044	0.261258	1	1
copper ion binding protein (copP)	HP1073	3	5	6	9	0	0	-0.272644	-0.527238	1	1
conserved hypothetical protein	HP1075	2	3	1	1	0	1	1.35741	1.48365	1	0.869869
nickel transport protein (nixA)	HP1077	0	0	0	0	4	1	0.62044	0.261258	1	1
hypothetical protein	HP1079	11	1	15	22	10	9	0.189806	-3.64563	1	0.000497504
multidrug resistance protein (msbA)	HP1082	0	0	0	0	6	3	0.62044	0.261258	1	1
hypothetical protein	HP1083	0	0	0	1	9	9	0.62044	-1.3237	1	1
aspartate transcarbamoylase (pyrB)	HP1084	6	0	6	7	6	4	0.62044	-3.64563	1	0.115472
transketolase A (tktA) [2.2.1.1]	HP1088	5	11	8	12	4	4	-0.00759083	0.140963	1	1
hypothetical protein	HP1089	7	10	14	5	6	3	-0.33065	1.19414	1	0.461224
cell division protein (ftsK)	HP1090	0	0	2	0	6	2	-1.70149	0.261258	1	1
conserved hypothetical secreted protein	HP1098	12	34	8	10	7	10	1.17683	1.97746	0.444621	0.000525124
2-keto-3-deoxy-6-phosphogluconate aldolase (eda) [ ]	HP1099	9	27	19	16	0	0	-0.417034	0.998223	1	0.175255
6-phosphogluconate dehydratase	HP1100	14	28	21	31	10	15	0.0521566	0.116868	1	1
glucose-6-phosphate dehydrogenase (g6pD)	HP1101	5	5	12	16	3	3	-0.563984	-1.3237	1	0.241977
6-phosphogluconolactonase (pgl) [3.1.1.31]	HP1102	6	5	11	7	0	3	-0.202682	-0.186201	1	1
glucokinase (glk)	HP1103	16	4	8	10	13	15	1.57737	-0.961135	0.114991	0.775198
cinnamyl-alcohol dehydrogenase ELI3-2 (cad)	HP1104	30	51	24	41	9	9	0.936468	0.572719	0.174775	0.27717
LPS biosynthesis protein	HP1105	0	0	0	0	8	6	0.62044	0.261258	1	1
hypothetical protein	HP1106	0	0	0	0	2	1	0.62044	0.261258	1	1
outer membrane protein (omp23)	HP1107	0	0	0	0	3	9	0.62044	0.261258	1	1
pyruvate ferredoxin oxidoreductase, gamma subunit	HP1108	17	7	22	12	9	10	0.25787	-0.475708	1	1
pyruvate ferredoxin oxidoreductase, delta subunit	HP1109	11	1	14	9	2	3	0.286021	-2.40171	1	0.155789
pyruvate ferredoxin oxidoreductase, alpha subunit	HP1110	48	29	84	75	26	26	-0.180526	-1.0945	1	0.00497709
pyruvate ferredoxin oxidoreductase, beta subunit	HP1111	22	5	30	23	7	9	0.181556	-1.8339	1	0.0348878
adenylosuccinate lyase (purB)	HP1112	3	1	6	7	3	1	-0.272644	-2.06067	1	0.328943
excinuclease ABC subunit B (uvrB)	HP1114	1	0	7	4	1	1	-1.70149	-2.90867	0.621944	0.475011
conserved hypothetical secreted protein	HP1117	2	6	7	0	1	0	-0.964522	3.9617	1	0.0680377
gamma-glutamyltranspeptidase (ggt) [2.3.2.2]	HP1118	36	120	25	30	67	77	1.13784	2.24341	0.0360524	1.33279e-15
peptidyl-prolyl cis-trans isomerase, FKBP-type rotamase (slyD)	HP1123	7	7	11	9	3	5	0.00376904	-0.0797792	1	1
hypothetical protein	HP1124	1	3	1	0	3	1	0.62044	3.06861	1	0.376979
peptidoglycan associated lipoprotein precursor (omp18)	HP1125	0	1	2	4	7	7	-1.70149	-1.3237	1	0.955462
colicin tolerance-like protein (tolB)	HP1126	5	14	2	0	13	6	1.75794	5.11924	0.592238	0.000363839
biopolymer transport protein (exbB)	HP1130	0	0	0	0	2	0	0.62044	0.261258	1	1
ATP synthase F1, subunit beta (atpD)	HP1132	12	7	44	30	45	63	-1.21144	-1.76259	0.0714105	0.0152102
ATP synthase F1, subunit gamma (atpG)	HP1133	1	0	2	1	8	7	-0.116525	-1.3237	1	1
ATP synthase F1, subunit alpha (atpA)	HP1134	3	1	21	14	41	32	-1.99847	-3.01176	0.0714105	0.0276175
ATP synthase F1, subunit delta (atpH)	HP1135	0	0	4	1	12	14	-2.54948	-1.3237	0.621944	1
ATP synthase F0, subunit b (atpF)	HP1136	0	0	0	0	2	1	0.62044	0.261258	1	1
ATP synthase F0, subunit b' (atpF')	HP1137	0	0	0	0	1	2	0.62044	0.261258	1	1
plasmid replication-partition related protein	HP1138	1	0	2	2	10	3	-0.116525	-2.06067	1	1
SpoOJ regulator (soj)	HP1139	2	2	8	6	9	4	-1.14509	-1.11725	0.966289	0.816582
methionyl-tRNA formyltransferase (fmt) [2.1.2.9]	HP1141	2	0	9	8	0	0	-1.30556	-3.82621	0.771842	0.071524
hypothetical protein	HP1142	0	0	1	3	2	1	-0.964522	-2.5461	1	0.724643
ribosomal protein L19 (rpl1S)	HP1147	0	0	4	6	19	11	-2.54948	-3.43918	0.621944	0.186328
conserved hypothetical protein	HP1149	1	1	2	0	0	0	-0.116525	1.84622	1	1
hypothetical protein	HP1150	0	4	5	4	0	2	-2.83899	0.261258	0.621944	1
signal recognition particle protein (ffh)	HP1152	0	0	7	2	24	12	-3.28645	-2.06067	0.340156	1
valyl-tRNA synthetase (valS) [6.1.1.9]	HP1153	13	17	17	26	8	1	0.246045	-0.33738	1	1
transferase, peptidoglycan synthesis (murG)	HP1155	0	0	1	0	7	5	-0.964522	0.261258	1	1
outer membrane protein (omp25)	HP1156	0	0	0	0	10	15	0.62044	0.261258	1	1
outer membrane protein (omp26)	HP1157	0	0	0	0	6	5	0.62044	0.261258	1	1
pyrroline-5-carboxylate reductase (proC) [1.5.1.2]	HP1158	0	0	0	6	4	2	0.62044	-3.43918	1	0.186328
flavodoxin (fldA)	HP1161	182	135	121	120	3	19	1.20738	0.430517	1.60701e-10	0.118621
thioredoxin reductase (trxB)	HP1164	37	46	32	41	12	8	0.826891	0.425377	0.183747	0.640248
glucose-6-phosphate isomerase (pgi)	HP1166	5	1	6	17	11	7	0.379432	-3.28306	1	0.00631576
carbon starvation protein (cstA)	HP1168	0	0	0	0	2	6	0.62044	0.261258	1	1
glutamine ABC transporter, ATP-binding protein (glnQ)	HP1171	0	0	0	0	1	3	0.62044	0.261258	1	1
glutamine ABC transporter, periplasmic glutamine-binding protein (glnH)	HP1172	0	0	4	3	21	26	-2.54948	-2.5461	0.621944	0.724643
hypothetical protein	HP1173	22	39	5	7	12	15	2.65286	2.65815	0.0004623	2.21897e-06
outer membrane protein (omp27)	HP1177	7	1	5	10	65	69	1.0679	-2.5461	0.819378	0.105148
purine-nucleoside phosphorylase (deoD) [2.4.2.1]	HP1178	5	11	5	4	0	1	0.62044	1.61489	1	0.196116
phosphopentomutase (deoB)	HP1179	5	17	7	13	1	2	0.172981	0.635653	1	0.750275
pyrimidine nucleoside transport protein (nupC)	HP1180	0	0	0	0	1	6	0.62044	0.261258	1	1
conserved hypothetical protein	HP1182	1	2	9	6	8	5	-2.04252	-1.11725	0.523962	0.816582
carbonic anhydrase	HP1186	9	19	7	11	14	15	0.961477	1.0231	0.731357	0.292551
aspartate-semialdehyde dehydrogenase (asd)	HP1189	8	9	3	4	3	5	1.90055	1.33926	0.261976	0.392016
histidyl-tRNA synthetase (hisS) [6.1.1.21]	HP1190	2	1	18	20	4	9	-2.26708	-3.51133	0.0712441	0.00125448
ADP-heptose-lps heptosyltransferase II (rfaF)	HP1191	0	0	0	0	4	6	0.62044	0.261258	1	1
aldo-keto reductase, putative	HP1193	6	5	10	18	1	11	-0.0714373	-1.48876	1	0.186328
translation elongation factor EF-G (fusA)	HP1195	79	101	119	92	35	24	0.0324565	0.395212	1	0.27717
ribosomal protein S7 (rpsG)	HP1196	2	0	4	4	7	5	-0.227557	-2.90867	1	0.475011
ribosomal protein S12 (rpsL)	HP1197	0	0	12	5	9	11	-4.02342	-3.19817	0.063834	0.292551
DNA-directed RNA polymerase, beta and beta' subunit (rpoBC)	HP1198	7	0	128	129	273	170	-3.47829	-7.75555	2.5944e-17	5.64666e-32
ribosomal protein L7-L12 (rplL)	HP1199	1	8	13	0	9	28	-2.54948	4.34872	0.132439	0.0197266
ribosomal protein L10 (rplJ)	HP1200	3	11	14	9	22	28	-1.43019	0.536892	0.502413	1
ribosomal protein L1 (rplA)	HP1201	2	0	24	13	54	53	-2.67234	-4.49363	0.00965087	0.00597545
ribosomal protein L11 (rplK)	HP1202	5	10	9	3	11	10	-0.168055	1.84622	1	0.155789
transcription termination factor NusG (nusG)	HP1203	2	9	12	9	3	4	-1.70149	0.261258	0.402369	1
translation elongation factor EF-Tu (tufB)	HP1205	133	100	258	359	249	164	-0.332884	-1.57754	0.267421	4.79757e-23
multidrug resistance protein (hetA)	HP1206	0	0	0	0	3	0	0.62044	0.261258	1	1
hypothetical protein	HP1207	4	4	5	2	0	0	0.330934	1.10925	1	1
ulcer associated adenine specific DNA methyltransferase	HP1208	0	0	0	2	0	1	0.62044	-2.06067	1	1
serine acetyltransferase (cysE)	HP1210	0	0	0	0	1	5	0.62044	0.261258	1	1
polynucleotide phosphorylase (pnp)	HP1213	7	3	23	16	18	12	-1.02726	-1.97578	0.502413	0.0731473
glycinamide ribonucleotide synthetase (purD)	HP1218	13	18	16	18	4	1	0.330934	0.261258	1	1
D-lactate dehydrogenase (dld)	HP1222	1	0	13	5	19	17	-2.54948	-3.19817	0.132439	0.292551
hypothetical protein	HP1223	3	4	6	5	0	1	-0.272644	-0.0282489	1	1
oxygen-independent coproporphyrinogen III oxidase, putative	HP1226	0	0	0	0	2	0	0.62044	0.261258	1	1
cytochrome c553	HP1227	3	20	4	5	1	1	0.25787	2.15938	1	0.0102441
invasion protein (invA)	HP1228	0	0	1	0	4	1	-0.964522	0.261258	1	1
aspartokinase (lysC)	HP1229	8	3	8	1	5	4	0.62044	1.48365	1	0.869869
hypothetical protein	HP1230	0	0	4	2	0	0	-2.54948	-2.06067	0.621944	1
DNA polymerase III delta prime subunit (holB)	HP1231	0	0	0	0	2	0	0.62044	0.261258	1	1
dihydropteroate synthase (folP)	HP1232	0	0	1	0	4	4	-0.964522	0.261258	1	1
hypothetical protein	HP1236	0	2	8	2	1	1	-3.46702	0.261258	0.229491	1
carbamoyl-phosphate synthetase (pyrAa)	HP1237	1	2	9	8	10	11	-2.04252	-1.50428	0.523962	0.466687
aliphatic amidase (aimE)	HP1238	18	13	21	34	5	9	0.403629	-1.09238	1	0.115472
conserved hypothetical protein	HP1240	0	1	0	2	1	1	0.62044	-0.475708	1	1
alanyl-tRNA synthetase (alaS) [6.1.1.7]	HP1241	0	0	46	39	31	29	-5.91872	-6.04252	1.73338e-08	7.59203e-09
conserved hypothetical protein	HP1242	0	5	3	2	0	0	-2.18691	1.39876	0.880823	0.724643
outer membrane protein (omp28)	HP1243	3	0	9	5	62	97	-0.820132	-3.19817	1	0.292551
ribosomal protein S18 (rpsR)	HP1244	6	1	10	8	16	13	-0.0714373	-2.24124	1	0.224646
single-strand DNA-binding protein (ssb)	HP1245	2	5	9	5	4	2	-1.30556	0.261258	0.771842	1
ribosomal protein S6 (rpsF)	HP1246	15	37	22	13	33	25	0.0827836	1.73519	1	0.000956369
virulence associated protein homolog (vacB)	HP1248	0	0	0	2	6	5	0.62044	-2.06067	1	1
shikimate 5-dehydrogenase (aroE)	HP1249	0	3	7	3	3	3	-3.28645	0.261258	0.340156	1
oligopeptide ABC transporter, periplasmic oligopeptide-binding protein (oppA)	HP1252	0	0	0	0	11	3	0.62044	0.261258	1	1
tryptophanyl-tRNA synthetase (trpS) [6.1.1.2]	HP1253	1	8	8	7	2	3	-1.88206	0.44183	0.523962	1
biotin synthesis protein (bioC)	HP1254	0	0	0	1	3	4	0.62044	-1.3237	1	1
ribosome releasing factor (frr)	HP1256	2	4	3	4	1	0	0.135014	0.261258	1	1
orotate phosphoribosyltransferase (pyrE)	HP1257	3	3	6	6	1	1	-0.272644	-0.631827	1	1
NADH-ubiquinone oxidoreductase, NQO7 subunit (NQO7)	HP1260	0	0	0	0	4	2	0.62044	0.261258	1	1
NADH-ubiquinone oxidoreductase, NQO6 subunit (NQO6)	HP1261	0	0	2	1	1	1	-1.70149	-1.3237	1	1
NADH-ubiquinone oxidoreductase, NQO5 subunit (NQO5)	HP1262	0	1	4	2	7	5	-2.54948	-0.475708	0.621944	1
NADH-ubiquinone oxidoreductase, NQO4 subunit (NQO4)	HP1263	0	0	11	11	23	17	-3.90312	-4.2623	0.0619497	0.0156328
hypothetical protein	HP1264	0	2	1	1	0	0	-0.964522	0.998223	1	1
hypothetical protein	HP1265	13	8	7	8	0	1	1.46844	0.261258	0.215022	1
NADH-ubiquinone oxidoreductase, NQO3 subunit (NQO3)	HP1266	0	2	16	13	38	20	-4.42395	-2.1717	0.00944116	0.111905
NADH-ubiquinone oxidoreductase, NQO8 subunit (NQO8)	HP1267	0	0	1	0	3	3	-0.964522	0.261258	1	1
NADH-ubiquinone oxidoreductase, NQO9 subunit (NQO9)	HP1268	0	0	6	6	7	7	-3.08	-3.43918	0.502413	0.186328
NADH-ubiquinone oxidoreductase, NQO12 subunit (NQO12)	HP1271	0	0	0	0	6	4	0.62044	0.261258	1	1
NADH-ubiquinone oxidoreductase, NQO13 subunit (NQO13)	HP1272	0	0	0	0	4	2	0.62044	0.261258	1	1
paralysed flagella protein (pflA)	HP1274	1	3	0	1	7	0	2.2054	1.48365	1	0.869869
phosphomannomutase (algC)	HP1275	10	9	21	13	8	4	-0.413507	-0.245702	1	1
tryptophan synthase, alpha subunit (trpA) [4.2.1.20]	HP1277	2	2	5	2	0	0	-0.517063	0.261258	1	1
tryptophan synthase, beta subunit (trpB) [4.2.1.20]	HP1278	7	14	8	11	2	5	0.439868	0.595677	1	0.843315
anthranilate isomerase (trpC)	HP1279	0	2	0	0	2	1	0.62044	2.58319	1	0.656
anthranilate synthase component II (trpD)	HP1281	4	3	3	3	1	1	0.98301	0.261258	1	1
anthranilate synthase component I (trpE)	HP1282	0	0	3	2	3	0	-2.18691	-2.06067	0.880823	1
hypothetical protein	HP1283	0	0	0	0	13	6	0.62044	0.261258	1	1
conserved hypothetical protein	HP1284	0	0	0	1	7	4	0.62044	-1.3237	1	1
conserved hypothetical protein	HP1285	21	103	11	16	9	30	1.52314	2.91035	0.0478338	3.3557e-18
conserved hypothetical secreted protein	HP1286	58	87	32	19	6	7	1.46844	2.42707	0.000115475	1.4314e-12
transcriptional regulator (tenA)	HP1287	4	12	4	9	0	1	0.62044	0.657186	1	0.955462
ribosomal protein L17 (rplQ)	HP1292	1	0	9	7	6	2	-2.04252	-3.64563	0.523962	0.115472
DNA-directed RNA polymerase, alpha subunit (rpoA)	HP1293	16	14	28	19	43	25	-0.168055	-0.166164	1	1
ribosomal protein S4 (rpsD)	HP1294	5	0	21	9	19	19	-1.34639	-3.98667	0.336419	0.0438322
ribosomal protein S11 (rpsK)	HP1295	2	0	2	1	6	3	0.62044	-1.3237	1	1
ribosomal protein S13 (rpsM)	HP1296	8	1	15	3	13	16	-0.246293	-0.961135	1	1
translation initiation factor IF-1 (infA)	HP1298	2	1	1	0	2	1	1.35741	1.84622	1	1
methionine amino peptidase (map) [3.4.11.18]	HP1299	7	1	6	1	4	3	0.826891	0.261258	1	1
preprotein translocase subunit (secY)	HP1300	0	0	0	0	4	4	0.62044	0.261258	1	1
ribosomal protein L15 (rplO)	HP1301	4	3	7	10	15	16	-0.116525	-1.3237	1	0.555609
ribosomal protein S5 (rpsE)	HP1302	1	0	14	5	11	11	-2.65258	-3.19817	0.0890533	0.292551
ribosomal protein L18 (rplR)	HP1303	3	0	6	3	9	12	-0.272644	-2.5461	1	0.724643
ribosomal protein L6 (rplF)	HP1304	6	9	11	11	59	33	-0.202682	-0.0143768	1	1
ribosomal protein S8 (rpsH)	HP1305	3	0	15	5	14	14	-1.5264	-3.19817	0.378814	0.292551
ribosomal protein S14 (rpsN)	HP1306	0	0	4	2	7	7	-2.54948	-2.06067	0.621944	1
ribosomal protein L5 (rplE)	HP1307	7	0	26	20	35	37	-1.20059	-5.09629	0.275514	0.000213963
ribosomal protein L24 (rplX)	HP1308	0	0	1	2	5	3	-0.964522	-2.06067	1	1
ribosomal protein L14 (rplN)	HP1309	0	0	2	0	7	3	-1.70149	0.261258	1	1
ribosomal protein S17 (rpsQ)	HP1310	4	2	3	2	6	1	0.98301	0.261258	1	1
ribosomal protein L29 (rpmC)	HP1311	1	3	3	0	2	4	-0.601952	3.06861	1	0.376979
ribosomal protein L16 (rplP)	HP1312	0	0	0	2	18	18	0.62044	-2.06067	1	1
ribosomal protein S3 (rpsC)	HP1313	0	0	5	4	12	12	-2.83899	-2.90867	0.621944	0.475011
ribosomal protein L22 (rplV)	HP1314	0	1	13	4	56	40	-4.13445	-1.3237	0.0390784	0.955462
ribosomal protein S19 (rpsS)	HP1315	1	1	7	8	16	17	-1.70149	-2.24124	0.621944	0.224646
ribosomal protein L2 (rplB)	HP1316	0	1	15	7	45	22	-4.33376	-2.06067	0.0133852	0.328943
ribosomal protein L23 (rplW)	HP1317	0	0	2	1	2	4	-1.70149	-1.3237	1	1
ribosomal protein L4 (rplD)	HP1318	3	2	10	4	24	17	-0.964522	-0.586739	0.880823	1
ribosomal protein L3 (rplC)	HP1319	1	0	8	6	15	18	-1.88206	-3.43918	0.523962	0.186328
ribosomal protein S10 (rpsJ)	HP1320	5	6	10	6	11	11	-0.312445	0.261258	1	1
hypothetical protein	HP1324	1	2	4	2	2	1	-0.964522	0.261258	1	1
fumarase (fumC)	HP1325	33	28	30	36	16	29	0.755792	-0.0956769	0.306654	1
co-chaperone and heat shock protein (dnaJ)	HP1332	0	0	3	0	12	2	-2.18691	0.261258	0.880823	1
hypothetical protein	HP1334	0	0	3	4	11	14	-2.18691	-2.90867	0.880823	0.475011
conserved hypothetical protein	HP1335	2	1	12	2	3	6	-1.70149	-0.475708	0.402369	1
nickel responsive regulator NikR (nikR)	HP1338	4	2	6	4	0	0	0.0899257	-0.586739	1	1
biopolymer transport protein (exbD)	HP1340	0	0	0	0	0	3	0.62044	0.261258	1	1
siderophore-mediated iron transport protein (tonB)	HP1341	0	0	2	3	3	5	-1.70149	-2.5461	1	0.724643
magnesium and cobalt transport protein (corA)	HP1344	0	0	0	0	2	2	0.62044	0.261258	1	1
phosphoglycerate kinase	HP1345	11	11	23	29	33	44	-0.410586	-1.09782	1	0.152828
glyceraldehyde-3-phosphate dehydrogenase (gap)	HP1346	7	0	10	18	20	12	0.135014	-4.9482	1	0.000674789
1-acyl-glycerol-3-phosphate acyltransferase (plsC)	HP1348	0	0	0	0	2	1	0.62044	0.261258	1	1
protease	HP1350	4	3	2	0	35	32	1.46844	3.06861	0.771842	0.376979
hypothetical protein	HP1351	1	7	0	3	4	3	2.2054	1.36079	1	0.651386
adenine specific DNA methyltransferase (HINFIM)	HP1352	0	0	0	0	4	1	0.62044	0.261258	1	1
putative adenine specific DNA methyltransferase	HP1354	0	0	1	0	4	0	-0.964522	0.261258	1	1
nicotinate-nucleotide pyrophosphorylase (nadC) [2.4.2.19]	HP1355	7	5	8	9	2	3	0.439868	-0.527238	1	1
quinolinate synthetase A (nadA)	HP1356	1	0	1	1	3	2	0.62044	-1.3237	1	1
phosphatidylserine decarboxylase proenzyme (psd) [4.1.1.65]	HP1357	0	0	0	1	6	4	0.62044	-1.3237	1	1
hypothetical protein	HP1358	0	0	0	0	1	2	0.62044	0.261258	1	1
hypothetical protein	HP1359	1	4	3	1	1	2	-0.601952	1.84622	1	0.609618
replicative DNA helicase (dnaB)	HP1362	1	0	10	2	12	5	-2.18691	-2.06067	0.402369	1
conserved hypothetical integral membrane protein	HP1363	2	0	4	5	3	1	-0.227557	-3.19817	1	0.292551
type IIS restriction enzyme R protein (MBOIIR)	HP1366	2	11	6	10	4	3	-0.758071	0.392502	1	1
type IIS restriction enzyme M2 protein (mod)	HP1368	0	0	2	2	2	4	-1.70149	-2.06067	1	1
rod shape-determining protein (mreB)	HP1373	0	0	3	2	9	5	-2.18691	-2.06067	0.880823	1
ATP-dependent protease ATPase subunit (clpX)	HP1374	1	0	13	8	17	10	-2.54948	-3.82621	0.132439	0.071524
UDP-N-acetylglucosamine acyltransferase (lpxA)	HP1375	17	22	14	20	2	2	0.891742	0.395559	0.523962	1
(3R)-hydroxymyristoyl-(acyl carrier protein) dehydratase (fabZ)	HP1376	1	1	0	2	1	2	2.2054	-0.475708	1	1
hypothetical protein	HP1377	2	4	4	3	1	2	-0.227557	0.623828	1	1
competence lipoprotein (comL)	HP1378	0	0	0	0	5	3	0.62044	0.261258	1	1
ATP-dependent protease (lon)	HP1379	1	0	22	12	48	28	-3.28645	-4.3826	0.00765687	0.00999495
prephenate dehydrogenase (tyrA)	HP1380	0	0	2	2	6	5	-1.70149	-2.06067	1	1
fructose-1,6-bisphosphatase	HP1385	21	13	26	31	21	19	0.318785	-0.961135	1	0.186328
D-ribulose-5-phosphate 3 epimerase (rpe)	HP1386	7	4	6	4	0	1	0.826891	0.261258	1	1
fibronectin-fibrinogen-binding protein	HP1392	0	0	0	0	7	4	0.62044	0.261258	1	1
DNA repair protein (recN)	HP1393	0	0	3	0	2	0	-2.18691	0.261258	0.880823	1
outer membrane protein (omp30)	HP1395	6	5	0	0	4	7	4.32088	3.72069	0.0525428	0.118621
hypothetical protein	HP1397	0	0	2	0	0	0	-1.70149	0.261258	1	1
L-alanine dehydrogenase, putative (ald)	HP1398	9	11	13	20	2	4	0.11348	-0.572732	1	0.775198
arginase (rocF)	HP1399	7	24	7	27	1	3	0.62044	0.0946078	1	1
iron(III) dicitrate transport protein (fecA)	HP1400	1	0	1	2	28	13	0.62044	-2.06067	1	1
type I restriction enzyme R protein (hsdR)	HP1402	0	0	1	0	8	0	-0.964522	0.261258	1	1
type I restriction enzyme M protein (hsdM)	HP1403	0	0	1	0	2	0	-0.964522	0.261258	1	1
biotin synthetase (bioB) [2.8.1.6]	HP1406	7	5	8	3	8	4	0.439868	0.913334	1	1
conserved hypothetical protein	HP1413	0	2	3	3	0	0	-2.18691	-0.224169	0.880823	1
conserved hypothetical protein	HP1414	1	2	4	1	5	10	-0.964522	0.998223	1	1
tRNA delta(2)-isopentenylpyrophosphate transferase (miaA) [2.5.1.8]	HP1415	0	0	0	0	2	0	0.62044	0.261258	1	1
lipopolysaccharide 1,2-glucosyltransferase (rfaJ)	HP1416	0	0	0	0	4	2	0.62044	0.261258	1	1
conjugative transfer regulon protein (trbB)	HP1421	0	0	0	1	6	6	0.62044	-1.3237	1	1
isoleucyl-tRNA synthetase (ileS) [6.1.1.5]	HP1422	37	76	63	61	17	10	-0.139426	0.576131	1	0.12172
conserved hypothetical protein	HP1428	0	0	2	1	11	1	-1.70149	-1.3237	1	1
polysialic acid capsule expression protein (kpsF)	HP1429	1	2	2	2	3	4	-0.116525	0.261258	1	1
conserved hypothetical ATP-binding protein	HP1430	0	0	8	11	74	43	-3.46702	-4.2623	0.229491	0.0156328
16S rRNA (adenosine-N6,N6-)-dimethyltransferase (ksgA)	HP1431	0	2	1	4	5	6	-0.964522	-0.586739	1	1
hypothetical protein	HP1433	0	0	4	7	12	5	-2.54948	-3.64563	0.621944	0.115472
formyltetrahydrofolate hydrolase (purU)	HP1434	7	3	9	5	1	0	0.279403	-0.390819	1	1
protease IV (PspA)	HP1435	0	0	0	0	10	15	0.62044	0.261258	1	1
peptidyl-prolyl cis-trans isomerase B, cyclosporin-type rotamase (ppi)	HP1441	20	18	17	21	6	10	0.848709	0.0444463	0.502413	1
biopolymer transport protein (exbB)	HP1445	0	0	0	0	3	1	0.62044	0.261258	1	1
ribonuclease P, protein component (rnpA) [3.1.26.5]	HP1448	0	0	0	0	2	0	0.62044	0.261258	1	1
inner membrane protein, 60 kDa (yidC)	HP1450	0	0	0	0	7	9	0.62044	0.261258	1	1
hypothetical protein	HP1451	0	2	4	3	4	1	-2.54948	-0.224169	0.621944	1
thiophene and furan oxidizer (tdhF)	HP1452	0	0	2	0	4	0	-1.70149	0.261258	1	1
conserved hypothetical protein	HP1453	0	0	0	0	4	5	0.62044	0.261258	1	1
hypothetical protein	HP1454	27	44	12	9	15	14	1.75794	2.48906	0.00612767	1.69461e-06
hypothetical protein	HP1455	5	10	4	2	1	0	0.909947	2.33165	0.966289	0.11038
membrane-associated lipoprotein (lpp20)	HP1456	11	0	1	2	8	11	3.55904	-2.06067	0.00737566	1
hypothetical protein	HP1457	3	0	0	0	3	5	3.4278	0.261258	0.408191	1
thioredoxin	HP1458	7	27	17	12	2	2	-0.601952	1.39876	1	0.0331917
conserved hypothetical protein	HP1459	1	1	2	1	6	6	-0.116525	0.261258	1	1
DNA polymerase III alpha-subunit (dnaE)	HP1460	2	3	11	3	9	2	-1.58119	0.261258	0.502413	1
cytochrome c551 peroxidase	HP1461	2	4	7	2	8	2	-0.964522	1.10925	1	1
hypothetical protein	HP1463	0	0	0	1	9	13	0.62044	-1.3237	1	1
conserved hypothetical secreted protein	HP1464	0	0	0	0	7	4	0.62044	0.261258	1	1
ABC transporter, ATP-binding protein (HI1087)	HP1465	0	0	0	1	3	4	0.62044	-1.3237	1	1
conserved hypothetical integral membrane protein	HP1466	0	0	0	0	5	5	0.62044	0.261258	1	1
branched-chain-amino-acid aminotransferase (ilvE)	HP1468	13	17	15	21	6	5	0.421132	-0.0357241	1	1
outer membrane protein (omp31)	HP1469	4	0	3	5	38	31	0.98301	-3.19817	1	0.292551
DNA polymerase I (polA)	HP1470	1	0	21	17	27	37	-3.22086	-4.86803	0.007452	0.00112558
hypothetical protein	HP1473	0	0	1	0	4	1	-0.964522	0.261258	1	1
thymidylate kinase (tmk) [2.7.4.9]	HP1474	2	0	3	1	2	0	0.135014	-1.3237	1	1
lipopolysaccharide core biosynthesis protein (kdtB)	HP1475	1	1	8	2	2	1	-1.88206	-0.475708	0.523962	1
phenylacrylic acid decarboxylase	HP1476	8	5	12	4	3	1	0.064047	0.550764	1	1
hypothetical protein	HP1477	3	6	4	0	0	0	0.25787	3.9617	1	0.0680377
DNA helicase II (uvrD)	HP1478	0	0	2	3	9	3	-1.70149	-2.5461	1	0.724643
hypothetical protein	HP1479	0	0	0	0	10	0	0.62044	0.261258	1	1
seryl-tRNA synthetase (serS) [6.1.1.11]	HP1480	6	20	18	15	5	5	-0.888573	0.664613	0.750992	0.602193
hypothetical protein	HP1481	2	2	3	2	4	4	0.135014	0.261258	1	1
gerC2 protein (gerC2)	HP1483	0	0	2	3	1	11	-1.70149	-2.5461	1	0.724643
conserved hypothetical integral membrane protein	HP1484	0	0	0	0	2	3	0.62044	0.261258	1	1
conserved hypothetical protein	HP1485	0	2	1	0	1	1	-0.964522	2.58319	1	0.656
conserved hypothetical secreted protein	HP1488	0	0	0	0	10	6	0.62044	0.261258	1	1
lipase-like protein	HP1489	0	0	0	0	12	4	0.62044	0.261258	1	1
conserved hypothetical protein	HP1490	0	0	0	0	3	2	0.62044	0.261258	1	1
UDP-MurNac-tripeptide synthetase (murE)	HP1494	18	25	19	15	4	5	0.544492	0.979487	0.937351	0.196993
transaldolase (tal)	HP1495	8	9	8	6	3	3	0.62044	0.808745	1	0.816582
general stress protein (ctc)	HP1496	12	3	20	10	26	31	-0.0932554	-1.3237	1	0.555609
peptidyl-tRNA hydrolase (pth) [3.1.1.29]	HP1497	0	2	2	2	1	1	-1.70149	0.261258	1	1
outer membrane protein (omp32)	HP1501	1	0	3	2	21	24	-0.601952	-2.06067	1	1
riboflavin biosynthesis protein RibD (ribD) [3.5.4.26 1.1.1.193]	HP1505	0	1	2	4	1	1	-1.70149	-1.3237	1	0.955462
conserved hypothetical ATP-binding protein	HP1507	19	12	22	27	4	5	0.41399	-0.876246	1	0.32752
ferrodoxin-like protein	HP1508	0	0	0	0	3	3	0.62044	0.261258	1	1
conserved hypothetical integral membrane protein	HP1509	0	0	0	0	3	2	0.62044	0.261258	1	1
conserved hypothetical protein	HP1510	5	3	2	2	0	0	1.75794	0.746685	0.592238	1
iron-regulated outer membrane protein (frpB)	HP1512	3	0	6	11	158	155	-0.272644	-4.2623	1	0.0156328
selenocysteine synthase SelA, putative	HP1513	4	6	6	3	2	2	0.0899257	1.15434	1	0.843315
transcription termination factor NusA (nusA)	HP1514	8	7	12	8	7	8	0.064047	0.0806854	1	1
type IIS restriction enzyme R and M protein (ECO57IR)	HP1517	0	0	3	5	4	6	-2.18691	-3.19817	0.880823	0.292551
hypothetical protein	HP1524	0	0	0	0	3	0	0.62044	0.261258	1	1
exodeoxyribonuclease (lexA) [3.1.11.2]	HP1526	13	5	11	11	2	4	0.851766	-0.802873	0.621944	0.843315
hypothetical protein	HP1527	1	9	3	0	7	3	-0.601952	4.50919	1	0.0101751
chromosomal replication initiator protein (dnaA)	HP1529	0	0	4	3	8	7	-2.54948	-2.5461	0.621944	0.724643
purine nucleoside phosphorylase (punB)	HP1530	8	8	9	6	3	1	0.459976	0.648281	1	1
glucosamine fructose-6-phosphate aminotransferase (isomerizing) (glmS)	HP1532	8	18	35	15	3	1	-1.44184	0.516515	0.0619497	0.814582
thymidylate synthase, flavin-dependent (thyX) [2.1.1.148]	HP1533	8	10	9	8	4	3	0.459976	0.566112	1	1
ubiquinol cytochrome c oxidoreductase, Rieske 2Fe-2S subunit (fbcF)	HP1540	0	0	2	1	10	18	-1.70149	-1.3237	1	1
transcription-repair coupling factor (trcF)	HP1541	2	1	0	0	7	1	2.94237	1.84622	0.621944	1
hypothetical protein	HP1542	0	3	7	5	2	2	-3.28645	-0.390819	0.340156	1
leucyl-tRNA synthetase (leuS) [6.1.1.4]	HP1547	18	38	29	34	5	6	-0.0527493	0.41952	1	0.724643
protein-export membrane protein (secF)	HP1549	0	0	0	0	4	3	0.62044	0.261258	1	1
protein-export membrane protein (secD)	HP1550	0	0	0	0	15	8	0.62044	0.261258	1	1
conserved hypothetical secreted protein	HP1551	0	0	0	0	3	12	0.62044	0.261258	1	1
Na+-H+ antiporter (nhaA)	HP1552	0	0	0	0	1	3	0.62044	0.261258	1	1
helicase	HP1553	4	0	22	3	11	7	-1.70149	-2.5461	0.147771	0.724643
ribosomal protein S2 (rpsB)	HP1554	1	0	21	8	38	24	-3.22086	-3.82621	0.007452	0.071524
translation elongation factor EF-Ts (tsf)	HP1555	35	28	84	80	17	9	-0.630692	-1.23677	0.25988	0.000748585
iron(III) ABC transporter, periplasmic iron-binding protein (ceuE)	HP1561	64	130	38	38	44	40	1.36488	2.02238	0.000165182	7.36525e-15
iron(III) ABC transporter, periplasmic iron-binding protein (ceuE)	HP1562	77	125	37	39	38	42	1.66775	1.92902	1.84182e-07	2.00922e-13
alkyl hydroperoxide reductase (tsaA)	HP1563	165	362	487	615	30	341	-0.938131	-0.50252	2.57418e-11	8.07308e-06
outer membrane protein	HP1564	37	76	21	31	10	18	1.42299	1.54137	0.00612767	5.54307e-06
penicillin-binding protein 2 (pbp2)	HP1565	0	0	0	0	2	0	0.62044	0.261258	1	1
conserved hypothetical GTP-binding protein	HP1567	0	0	1	4	4	2	-0.964522	-2.90867	1	0.475011
rare lipoprotein A (rlpA)	HP1571	0	0	0	0	6	4	0.62044	0.261258	1	1
conserved hypothetical protein	HP1573	5	4	2	3	0	1	1.75794	0.623828	0.592238	1
riboflavin synthase alpha subunit (ribC) [2.5.1.9]	HP1574	8	11	11	8	2	6	0.184341	0.697357	1	0.911965
ABC transporter, ATP-binding protein (abc)	HP1576	0	0	2	0	14	5	-1.70149	0.261258	1	1
LPS biosynthesis protein	HP1578	0	0	0	0	6	5	0.62044	0.261258	1	1
methicillin resistance protein (llm)	HP1581	0	0	0	0	2	0	0.62044	0.261258	1	1
pyridoxal phosphate biosynthetic protein J (pdxJ)	HP1582	2	0	5	26	27	82	-0.517063	-5.46666	1	6.39631e-06
pyridoxal phosphate biosynthetic protein A (pdxA)	HP1583	3	10	10	13	1	3	-0.964522	-0.101312	0.880823	1
sialoglycoprotease (gcp)	HP1584	0	0	3	0	0	0	-2.18691	0.261258	0.880823	1
conserved hypothetical protein	HP1588	21	9	33	31	47	132	-0.019384	-1.46809	1	0.0349445

## Sheet: S5
Table S5: Enrichment of individual proteins in the supernatant compared to the soluble cellular fraction and membrane localization data (data for 33 putative secreted proteins, derived from Table S4)
"TP"=Time point
"Esup"=Enrichment in supernatant (Log2(%Abundance in Sup/%Abundance in Cyto))
"p-value"= p-value calculated by Fisher's Exact Test with the Bonferroni Correction
"Mem Loc"= percentage of peptides detected in membrane fraction vs. cytoplasmic fraction (%Abundance in membrane/(%Abundance in membrane + %Abundance in cyto))
"Avg Mem Loc"= average of the percentages of peptides detected in membrane fraction vs. cytoplasmic fraction at 24h and 36h
Green = Esup > 1.5
Yellow = p-value < 0.01
Identified Proteins (918)	Accession	Sup 24 h	Sup 36 h	CP/PP 24 h	CP/PP 36 h	Mem 24 h	Mem 36 h	Esup 24 h	Esup 36 h	p-value 24 h	p-value 36 h	Mem Loc 24h	Mem Loc 36h	Avg Mem Loc
2',3'-cyclic-nucleotide 2'-phosphodiesterase (cpdB)	HP0104	20	40	9	13	14	22	1.73006	1.84622	0.0289512	0.000272144	0.601276	0.615682	0.608479
translation elongation factor EF-P (efp)	HP0177	34	56	35	15	2	3	0.579218	2.12724	0.549265	7.11573e-07	0.0650514	0.178339	0.121695
triosephosphate isomerase (tpi)	HP0194	12	43	13	16	2	9	0.509409	1.65981	1	0.000672044	0.154665	0.35626	0.255463
hypothetical protein	HP0204	8	21	4	3	2	2	1.53798	2.88017	0.46953	0.000674789	0.354376	0.407083	0.38073
conserved hypothetical secreted protein	HP0235	8	23	8	6	3	3	0.62044	2.11541	1	0.00405649	0.289179	0.341053	0.315116
ATP-dependent nuclease (addB)	HP0275	4	20	3	0	13	11	0.98301	5.61881	1	5.54307e-06	0.792137	0.956725	0.874431
hypothetical protein	HP0305	38	38	16	17	10	18	1.84283	1.39876	0.000212553	0.00771978	0.386024	0.504001	0.445012
arginyl-tRNA synthetase (argS) [6.1.1.19]	HP0319	16	32	13	11	5	2	0.909947	1.76006	0.502413	0.0026008	0.286997	0.172842	0.229919
thiol:disulfide interchange protein (dsbC), putative	HP0377	21	22	14	4	2	4	1.18872	2.58319	0.151807	0.00130618	0.145551	0.49011	0.317831
putative neuraminyllactose-binding hemagglutinin homolog (hpaA)	HP0410	18	34	2	3	13	21	3.50797	3.56243	0.000181993	2.23454e-07	0.842152	0.855168	0.84866
catalase-like protein	HP0485	19	38	6	8	21	19	2.2054	2.44058	0.007452	9.85615e-06	0.765698	0.688	0.726849
cag pathogenicity island protein (cag24)	HP0545	15	17	12	3	0	1	0.930781	2.58319	0.572125	0.00599592	0.0380175	0.291758	0.164888
adenylate kinase (adk)	HP0618	18	32	20	13	1	0	0.472342	1.52874	0.96076	0.00999495	0.0674188	0.0343765	0.0508976
processing protease (ymxG)	HP0657	52	56	14	19	31	30	2.4767	1.79603	1.73338e-08	1.52862e-05	0.682171	0.600548	0.641359
L-asparaginase II (ansB)	HP0723	13	35	7	6	4	4	1.46844	2.71057	0.215022	8.07308e-06	0.372175	0.399562	0.385869
catalase [1.11.1.6]	HP0875	120	59	17	29	53	55	3.40405	1.27343	2.23855e-28	0.00106831	0.751272	0.643922	0.697597
vacuolating cytotoxin	HP0887	10	339	6	11	49	109	1.31232	5.14496	0.467714	9.20096e-95	0.882684	0.901501	0.892093
amino acid ABC transporter, periplasmic binding protein (yckK)	HP0940	10	20	0	0	0	0	5.01276	5.61881	0.00319162	5.54307e-06	0.496982	0.49011	0.493546
hypothetical protein	HP0953	8	27	10	5	2	5	0.315586	2.58319	1	0.000197006	0.190439	0.49011	0.340275
protease (pqqE)	HP1012	19	34	2	14	22	17	3.58391	1.5118	9.89269e-05	0.00885	0.898908	0.537054	0.717981
serine protease (htrA)	HP1019	18	27	0	3	43	19	5.82989	3.23526	4.44038e-06	2.08933e-05	0.9885	0.842651	0.915576
conserved hypothetical secreted protein	HP1098	12	34	8	10	7	10	1.17683	1.97746	0.444621	0.000525124	0.465745	0.49011	0.477928
gamma-glutamyltranspeptidase (ggt) [2.3.2.2]	HP1118	36	120	25	30	67	77	1.13784	2.24341	0.0360524	1.33279e-15	0.723397	0.709506	0.716452
colicin tolerance-like protein (tolB)	HP1126	5	14	2	0	13	6	1.75794	5.11924	0.592238	0.000363839	0.842152	0.925902	0.884027
hypothetical protein	HP1173	22	39	5	7	12	15	2.65286	2.65815	0.0004623	2.21897e-06	0.691877	0.66516	0.678518
ribosomal protein S6 (rpsF)	HP1246	15	37	22	13	33	25	0.0827836	1.73519	1	0.000956369	0.595309	0.644838	0.620074
conserved hypothetical protein	HP1285	21	103	11	16	9	30	1.52314	2.91035	0.0478338	3.3557e-18	0.449392	0.63987	0.544631
conserved hypothetical secreted protein	HP1286	58	87	32	19	6	7	1.46844	2.42707	0.000115475	1.4314e-12	0.164997	0.269911	0.217454
hypothetical protein	HP1454	27	44	12	9	15	14	1.75794	2.48906	0.00612767	1.69461e-06	0.550586	0.594667	0.572627
membrane-associated lipoprotein (lpp20)	HP1456	11	0	1	2	8	11	3.55904	-2.06067	0.00737566	1	0.848454	0.815551	0.832003
iron(III) ABC transporter, periplasmic iron-binding protein (ceuE)	HP1561	64	130	38	38	44	40	1.36488	2.02238	0.000165182	7.36525e-15	0.533141	0.50277	0.517955
iron(III) ABC transporter, periplasmic iron-binding protein (ceuE)	HP1562	77	125	37	39	38	42	1.66775	1.92902	1.84182e-07	2.00922e-13	0.503561	0.508409	0.505985
outer membrane protein	HP1564	37	76	21	31	10	18	1.42299	1.54137	0.00612767	5.54307e-06	0.325469	0.360826	0.343147
