# Supplementary material for: Supporting data for analysis of the Helicobacter pylori exoproteome
Source: Data Brief. 2015 Oct 17;5:560–3. doi: 10.1016/j.dib.2015.10.008 (PMC4773364; doi:10.1016/j.dib.2015.10.008)
Supplement: Supplementary file 2 — Supplementary material [file mmc2.zip]

Archive with 4 entries (4 files):
- coi_disclosure_cover_091615.pdf
- coi_disclosure_McDonald.pdf
- coi_disclosure_Snider.pdf
- coi_disclosure_Voss.pdf
